# Supplementary material for: A systematic sequencing-based approach for microbial contaminant detection and functional inference
Source: BMC Biol. 2019 Sep 13;17:72. doi: 10.1186/s12915-019-0690-0 (PMC6743104; doi:10.1186/s12915-019-0690-0)
Supplement: Supplementary file 3 — Table S1. List of 11 genera of 291 reversion-test runs showing over 5% FDR level. Table S2. List of genera accidentally found in the reversion tests with different Bowtie2 parameters. Table S3. Host-microbe chimeric reads overlapped with intergenic or host gene body regions. Table S4. List of spike-in microbes. (XLSX 134 kb) [file 12915_2019_690_MOESM3_ESM.xlsx]

## Sheet: Table S1
Table S1: List of 11 genera of 291 reversion-test runs showing over 5% FDR level
Genus	ID	Total_ThisStudy	Multi_ThisStudy	Uniq_ThisStudy	Weighted_ThisStudy	Total_PathSeq	Ambiguous_PathSeq	Unambiguous_PathSeq	Total_FastQScreen	Multi_FastQScreen	Uniq_FastQScreen
Bc431virus	Sim_111	1000	0	1000	1000	1000	35	965	1000	0	1000
Bc431virus	Sim_379	1000	0	1000	1000	1000	22	978	1000	0	1000
Bc431virus	Sim_477	1000	0	1000	1000	1000	53	947	1000	0	1000
Bc431virus	Sim_627	1000	0	1000	1000	1000	52	948	1000	0	1000
Bc431virus	Sim_936	1000	327	673	797.488	1000	42	958	823	144	679
Citrobacter	Sim_164	1003	6	997	998.13	1000	44	956	1008	15	993
Citrobacter	Sim_22	1000	4	996	996.927	810	341	469	1004	10	994
Citrobacter	Sim_268	1009	378	631	750.391	1000	576	424	959	344	615
Citrobacter	Sim_294	1004	8	996	997.619	836	364	472	1011	18	993
Citrobacter	Sim_353	1001	20	981	987.337	958	500	458	1008	14	994
Citrobacter	Sim_373	1000	5	995	996.18	1000	71	929	1003	23	980
Citrobacter	Sim_396	1005	14	991	994.627	839	356	483	1015	26	989
Citrobacter	Sim_459	1005	126	879	919.798	808	472	336	1008	114	894
Citrobacter	Sim_468	1035	71	964	987.361	1004	49	955	1020	88	932
Citrobacter	Sim_557	1187	282	905	1008.36	715	409	306	1139	255	884
Citrobacter	Sim_617	1004	10	994	995.722	832	363	469	1011	17	994
Citrobacter	Sim_685	1016	49	967	979.445	1002	38	964	989	83	906
Citrobacter	Sim_720	1003	30	973	982.579	829	481	348	1009	13	996
Citrobacter	Sim_767	1008	109	899	934.819	1000	570	430	988	100	888
Citrobacter	Sim_814	1156	600	556	778.543	835	512	323	1052	515	537
Citrobacter	Sim_831	1160	256	904	996.256	1060	123	937	1119	278	841
Citrobacter	Sim_848	1205	344	861	989.879	1030	115	915	1153	318	835
Citrobacter	Sim_993	1187	329	858	979.707	939	90	849	1150	311	839
Enterobacter	Sim_1000	1000	6	994	995.512	999	46	953	1008	12	996
Enterobacter	Sim_147	1003	8	995	996.819	1000	971	29	1004	17	987
Enterobacter	Sim_20	1002	6	996	997.248	1000	986	14	1012	22	990
Enterobacter	Sim_223	1002	12	990	993.663	1000	678	322	1011	17	994
Enterobacter	Sim_224	1000	8	992	994.723	1000	647	353	1004	10	994
Enterobacter	Sim_233	1004	14	990	993.311	1000	92	908	1018	44	974
Enterobacter	Sim_316	1002	21	981	987.096	966	680	286	1002	9	993
Enterobacter	Sim_384	1019	22	997	1004.59	627	452	175	1023	42	981
Enterobacter	Sim_398	1023	54	969	983.204	971	486	485	1018	61	957
Enterobacter	Sim_403	1004	41	963	977.032	1000	634	366	1011	49	962
Enterobacter	Sim_440	1102	393	709	855.923	983	489	494	1071	380	691
Enterobacter	Sim_462	1005	10	995	996.939	1000	34	966	1017	33	984
Enterobacter	Sim_475	1097	373	724	858.786	1003	731	272	1105	396	709
Enterobacter	Sim_517	1403	475	928	1039.89	1270	1246	24	1145	257	888
Enterobacter	Sim_524	1010	50	960	974.592	968	695	273	1019	59	960
Enterobacter	Sim_586	1003	38	965	974.494	975	877	98	1008	24	984
Enterobacter	Sim_591	1446	533	913	1115.43	1259	928	331	1432	539	893
Enterobacter	Sim_604	1011	33	978	987.56	999	617	382	1014	33	981
Enterobacter	Sim_628	1008	12	996	998.826	1001	24	977	1009	17	992
Enterobacter	Sim_691	1876	986	890	1111.87	1653	682	971	1612	784	828
Enterobacter	Sim_696	1000	6	994	996.219	971	595	376	1001	10	991
Enterobacter	Sim_715	1103	138	965	1014	1017	50	967	1106	159	947
Enterobacter	Sim_745	1070	252	818	903.989	1131	795	336	1011	220	791
Enterobacter	Sim_762	1007	14	993	996.795	987	72	915	1014	27	987
Enterobacter	Sim_773	1004	23	981	986.725	1000	991	9	1006	7	999
Enterobacter	Sim_797	1131	198	933	998.681	1039	107	932	1171	261	910
Enterobacter	Sim_831	1096	261	835	929.164	1031	189	842	1116	317	799
Enterobacter	Sim_832	1120	199	921	991.76	1004	112	892	1121	223	898
Enterobacter	Sim_835	1001	29	972	979.694	977	875	102	1007	16	991
Enterobacter	Sim_900	1003	46	957	968.112	970	711	259	1014	52	962
Enterobacter	Sim_917	1001	22	979	983.395	983	896	87	1005	11	994
Enterobacter	Sim_92	1110	619	491	714.353	1007	966	41	1125	645	480
Enterobacter	Sim_921	1012	108	904	940.343	989	928	61	1016	123	893
Enterobacter	Sim_986	1001	25	976	981.369	972	158	814	1003	25	978
Escherichia	Sim_113	1026	60	966	988.233	1002	964	38	1024	85	939
Escherichia	Sim_12	1002	34	968	976.847	654	431	223	1004	27	977
Escherichia	Sim_120	1010	51	959	971.108	903	882	21	1017	54	963
Escherichia	Sim_128	1005	45	960	975.387	926	828	98	1010	18	992
Escherichia	Sim_15	1004	26	978	984.711	913	899	14	1006	20	986
Escherichia	Sim_150	1010	64	946	966.044	608	463	145	1021	47	974
Escherichia	Sim_151	1124	264	860	943.834	951	948	3	1135	302	833
Escherichia	Sim_155	1000	35	965	977.925	829	761	68	1004	7	997
Escherichia	Sim_173	1001	38	963	976.862	900	826	74	1007	16	991
Escherichia	Sim_185	1002	83	919	947.383	508	493	15	1006	89	917
Escherichia	Sim_222	1005	58	947	967.328	816	764	52	1012	23	989
Escherichia	Sim_237	1015	107	908	944.809	797	752	45	1028	89	939
Escherichia	Sim_249	1001	18	983	989.526	999	969	30	1002	12	990
Escherichia	Sim_269	1003	22	981	986.926	999	964	35	1005	13	992
Escherichia	Sim_279	1118	227	891	970.241	911	888	23	1131	263	868
Escherichia	Sim_281	1412	788	624	913.942	772	550	222	1387	784	603
Escherichia	Sim_283	1032	72	960	985.688	753	673	80	1042	60	982
Escherichia	Sim_295	1113	608	505	725.225	798	696	102	1102	603	499
Escherichia	Sim_296	1001	48	953	969.425	886	821	65	1003	9	994
Escherichia	Sim_309	1005	18	987	991.503	904	826	78	1010	15	995
Escherichia	Sim_322	1019	57	962	978.406	837	783	54	1035	94	941
Escherichia	Sim_349	1001	56	945	965.153	818	775	43	1003	9	994
Escherichia	Sim_364	1016	90	926	957.517	808	773	35	1033	52	981
Escherichia	Sim_367	1029	89	940	969.611	1003	965	38	1038	142	896
Escherichia	Sim_368	1010	39	971	980.835	891	864	27	1020	78	942
Escherichia	Sim_379	1282	423	859	1013.62	900	863	37	1234	400	834
Escherichia	Sim_382	1016	82	934	958.969	480	464	16	1023	54	969
Escherichia	Sim_383	1097	262	835	928.441	891	830	61	1113	272	841
Escherichia	Sim_386	1099	206	893	967.403	1013	968	45	1108	246	862
Escherichia	Sim_388	1062	149	913	960.503	948	808	140	1073	145	928
Escherichia	Sim_389	1010	50	960	974.145	936	841	95	1019	32	987
Escherichia	Sim_394	1112	655	457	705.857	543	516	27	1111	676	435
Escherichia	Sim_400	1002	17	985	990.497	910	827	83	1008	22	986
Escherichia	Sim_409	1001	23	978	985.801	976	929	47	1004	17	987
Escherichia	Sim_421	1037	66	971	988.096	884	862	22	1047	88	959
Escherichia	Sim_440	1295	404	891	1041.91	964	881	83	1257	415	842
Escherichia	Sim_443	1022	79	943	969.919	545	517	28	1034	70	964
Escherichia	Sim_449	1004	63	941	963.312	810	770	40	1006	12	994
Escherichia	Sim_474	1320	455	865	1014.93	1012	1009	3	1247	412	835
Escherichia	Sim_479	1006	36	970	982.609	876	843	33	1008	20	988
Escherichia	Sim_485	1006	41	965	976.677	923	889	34	1008	19	989
Escherichia	Sim_492	1000	34	966	978.569	932	837	95	1005	19	986
Escherichia	Sim_504	1226	732	494	770.453	871	774	97	1226	751	475
Escherichia	Sim_505	1008	75	933	958.941	830	778	52	1014	24	990
Escherichia	Sim_509	1613	975	638	996.591	712	516	196	1571	951	620
Escherichia	Sim_513	1002	23	979	985.179	886	862	24	1007	17	990
Escherichia	Sim_515	1006	30	976	986.974	916	839	77	1007	12	995
Escherichia	Sim_536	1011	47	964	976.664	979	942	37	1015	40	975
Escherichia	Sim_581	1000	28	972	981.332	909	174	735	1009	17	992
Escherichia	Sim_591	1091	540	551	755.822	519	505	14	1094	555	539
Escherichia	Sim_602	1212	357	855	949.09	1031	992	39	1215	403	812
Escherichia	Sim_61	1037	63	974	991.231	988	956	32	1049	76	973
Escherichia	Sim_621	1024	56	968	987.161	930	847	83	1036	93	943
Escherichia	Sim_633	1120	545	575	779.936	932	810	122	1113	548	565
Escherichia	Sim_64	1028	72	956	978.876	886	143	743	1037	89	948
Escherichia	Sim_640	1006	80	926	952.576	832	782	50	1013	28	985
Escherichia	Sim_643	1008	45	963	975.565	929	833	96	1018	31	987
Escherichia	Sim_649	1046	126	920	964.609	816	755	61	1054	83	971
Escherichia	Sim_65	1131	255	876	949.831	924	155	769	1154	333	821
Escherichia	Sim_653	1242	398	844	982.852	820	787	33	1221	365	856
Escherichia	Sim_660	1964	1853	111	896.065	1326	1281	45	1793	1683	110
Escherichia	Sim_673	1082	200	882	954.62	837	792	45	1092	160	932
Escherichia	Sim_691	1715	934	781	996.317	860	811	49	1729	974	755
Escherichia	Sim_708	1224	261	963	1059.34	939	918	21	1091	138	953
Escherichia	Sim_711	1000	19	981	986.704	908	826	82	1003	11	992
Escherichia	Sim_72	1000	45	955	971.095	832	794	38	1002	31	971
Escherichia	Sim_722	1020	90	930	960.999	845	799	46	1035	95	940
Escherichia	Sim_732	1029	51	978	992.314	877	849	28	1046	77	969
Escherichia	Sim_740	1013	31	982	988.624	864	814	50	1023	34	989
Escherichia	Sim_743	1012	79	933	958.138	508	482	26	1026	94	932
Escherichia	Sim_745	1184	290	894	994.447	839	658	181	1164	277	887
Escherichia	Sim_778	1000	58	942	961.692	459	434	25	1007	27	980
Escherichia	Sim_791	1005	60	945	965.768	828	779	49	1009	13	996
Escherichia	Sim_796	1005	17	988	993.376	925	848	77	1016	28	988
Escherichia	Sim_806	1035	130	905	952.177	821	777	44	1042	97	945
Escherichia	Sim_81	1002	64	938	958.35	804	675	129	1006	29	977
Escherichia	Sim_813	1085	624	461	696.64	836	747	89	1095	647	448
Escherichia	Sim_814	1433	609	824	1049.84	992	987	5	1382	603	779
Escherichia	Sim_820	1118	558	560	771.795	926	822	104	1109	555	554
Escherichia	Sim_821	1001	1	1000	1000.37	1000	5	995	995	7	988
Escherichia	Sim_823	1008	19	989	993.002	914	891	23	1018	34	984
Escherichia	Sim_829	1000	19	981	987.835	882	855	27	1013	28	985
Escherichia	Sim_837	1088	201	887	960.044	878	854	24	1103	233	870
Escherichia	Sim_84	1002	23	979	985.209	860	835	25	1005	24	981
Escherichia	Sim_866	1002	40	962	975.345	930	831	99	1009	29	980
Escherichia	Sim_874	1001	45	956	971.811	818	632	186	1005	15	990
Escherichia	Sim_888	1012	116	896	935.216	790	685	105	1013	109	904
Escherichia	Sim_892	1032	92	940	970.795	832	791	41	1035	87	948
Escherichia	Sim_896	1010	41	969	978.307	917	891	26	1014	31	983
Escherichia	Sim_911	1004	80	924	952.436	825	767	58	1007	23	984
Escherichia	Sim_918	1126	268	858	945.186	843	794	49	1140	254	886
Escherichia	Sim_92	1520	641	879	1109.57	1027	984	43	1506	658	848
Escherichia	Sim_923	1114	220	894	974.667	923	840	83	1107	230	877
Escherichia	Sim_935	1103	413	690	834.525	778	691	87	1110	423	687
Escherichia	Sim_941	1128	243	885	969.362	912	180	732	1144	297	847
Escherichia	Sim_944	1002	42	960	975.522	852	636	216	1003	18	985
Escherichia	Sim_980	1004	25	979	986.03	923	837	86	1010	39	971
Klebsiella	Sim_109	1002	34	968	979.649	931	378	553	1010	22	988
Klebsiella	Sim_116	1008	10	998	1000.17	940	821	119	1009	16	993
Klebsiella	Sim_18	1027	80	947	972.987	1004	466	538	1054	56	998
Klebsiella	Sim_202	1011	19	992	995.87	999	22	977	1023	33	990
Klebsiella	Sim_218	1008	78	930	956.843	902	344	558	1019	83	936
Klebsiella	Sim_225	1010	90	920	948.005	916	373	543	1013	81	932
Klebsiella	Sim_256	1005	36	969	980.745	884	224	660	1020	36	984
Klebsiella	Sim_258	1014	15	999	1000.81	1001	13	988	1022	43	979
Klebsiella	Sim_281	1377	785	592	880.74	1074	523	551	1314	739	575
Klebsiella	Sim_329	1003	52	951	964.778	918	352	566	1012	43	969
Klebsiella	Sim_343	1131	363	768	896.081	997	378	619	1183	444	739
Klebsiella	Sim_347	1001	53	948	965.28	904	342	562	1015	34	981
Klebsiella	Sim_379	1127	415	712	863.757	639	492	147	1136	432	704
Klebsiella	Sim_41	1001	4	997	998.107	970	35	935	1002	7	995
Klebsiella	Sim_426	1001	26	975	983.494	598	494	104	1014	42	972
Klebsiella	Sim_436	1027	78	949	970.248	851	461	390	1029	79	950
Klebsiella	Sim_441	1142	305	837	946.765	881	493	388	1139	325	814
Klebsiella	Sim_453	1003	30	973	982.109	919	363	556	1009	39	970
Klebsiella	Sim_474	1125	443	682	826.741	573	482	91	1155	507	648
Klebsiella	Sim_509	1364	986	378	741.486	1036	607	429	1323	967	356
Klebsiella	Sim_554	1003	10	993	996.695	973	27	946	1008	13	995
Klebsiella	Sim_555	1028	51	977	993.605	1011	227	784	1039	68	971
Klebsiella	Sim_590	1010	17	993	996.306	862	389	473	1019	28	991
Klebsiella	Sim_597	1008	12	996	998.414	959	854	105	1013	23	990
Klebsiella	Sim_60	1033	87	946	971.086	1002	679	323	1048	105	943
Klebsiella	Sim_601	1009	9	1000	1002.23	1000	7	993	1012	15	997
Klebsiella	Sim_602	1203	322	881	961.325	1012	65	947	1249	418	831
Klebsiella	Sim_653	1103	339	764	880.094	792	184	608	1128	392	736
Klebsiella	Sim_670	1007	40	967	978.238	958	387	571	1006	27	979
Klebsiella	Sim_693	1018	70	948	970.079	969	50	919	1032	125	907
Klebsiella	Sim_73	1118	278	840	933.439	848	468	380	1152	332	820
Klebsiella	Sim_738	1022	61	961	980.403	903	730	173	1045	98	947
Klebsiella	Sim_750	1006	44	962	974.297	848	461	387	1012	46	966
Klebsiella	Sim_756	1012	18	994	997.946	980	42	938	1026	39	987
Klebsiella	Sim_764	1008	18	990	994.31	852	468	384	1013	17	996
Klebsiella	Sim_786	1001	48	953	966.729	904	328	576	1009	67	942
Klebsiella	Sim_800	1016	21	995	998.064	963	42	921	1022	38	984
Klebsiella	Sim_809	1031	296	735	839.3	975	238	737	1027	42	985
Klebsiella	Sim_812	1267	278	989	1092.37	1005	29	976	1197	225	972
Klebsiella	Sim_828	1005	12	993	997.426	970	248	722	1009	17	992
Klebsiella	Sim_845	1146	279	867	961.65	1014	735	279	1139	275	864
Klebsiella	Sim_884	1010	24	986	991.712	916	347	569	1022	27	995
Klebsiella	Sim_893	1087	179	908	949.388	972	402	570	1090	200	890
Klebsiella	Sim_90	1007	47	960	973.945	879	408	471	1018	70	948
Klebsiella	Sim_916	1482	706	776	1040.01	1178	364	814	1410	644	766
Klebsiella	Sim_929	1000	18	982	986.081	875	483	392	1012	28	984
Klebsiella	Sim_940	1000	14	986	989.776	922	487	435	1009	22	987
Klebsiella	Sim_950	1148	416	732	849.481	985	362	623	1178	474	704
Klebsiella	Sim_970	1204	411	793	944.296	1033	624	409	1108	333	775
Klebsiella	Sim_987	1004	30	974	982.573	913	391	522	1015	29	986
Kluyvera	Sim_326	1000	18	982	988.656	1000	178	822	994	24	970
Kluyvera	Sim_388	1057	118	939	976.523	1035	53	982	1002	98	904
Kluyvera	Sim_691	1233	505	728	845.998	1072	241	831	932	278	654
Kluyvera	Sim_811	1058	162	896	955.709	1006	135	871	975	100	875
Pseudophaeobacter	Sim_296	1048	120	928	972.548	1025	228	797	936	6	930
Raoultella	Sim_757	1005	15	990	994.715	689	67	622	1010	18	992
Raoultella	Sim_916	1221	683	538	792.899	742	127	615	829	313	516
Rb69virus	Sim_247	1000	0	1000	1000	1000	774	226	1000	0	1000
Rb69virus	Sim_249	1000	931	69	444.803	1000	724	276	961	885	76
Rb69virus	Sim_318	1000	0	1000	1000	1000	782	218	1000	0	1000
Rb69virus	Sim_450	1000	0	1000	1000	1000	748	252	1000	0	1000
Rb69virus	Sim_453	1000	0	1000	1000	1000	763	237	1000	0	1000
Rb69virus	Sim_718	1000	0	1000	1000	1000	736	264	1000	0	1000
Rb69virus	Sim_77	1000	0	1000	1000	1000	766	234	1000	0	1000
Rb69virus	Sim_977	1000	0	1000	1000	1000	751	249	1000	1	999
Shigella	Sim_103	1016	91	925	953.424	999	454	545	1014	82	932
Shigella	Sim_122	1037	101	936	965.761	1010	843	167	1040	122	918
Shigella	Sim_310	1004	51	953	966.854	997	785	212	1011	45	966
Shigella	Sim_334	1063	293	770	870.86	1009	525	484	1073	312	761
Shigella	Sim_399	1003	101	902	939.293	958	521	437	1006	15	991
Shigella	Sim_529	1013	50	963	975.927	1005	803	202	1020	47	973
Shigella	Sim_545	1007	86	921	942.379	960	524	436	1016	90	926
Shigella	Sim_631	1003	57	946	961.56	998	538	460	1005	30	975
Shigella	Sim_66	1004	40	964	975.921	986	799	187	1006	24	982
Shigella	Sim_660	1888	1849	39	822.33	1868	1292	576	1838	1811	27
Shigella	Sim_725	1075	320	755	854.681	1012	541	471	1097	353	744
Shigella	Sim_836	1002	66	936	956.924	995	500	495	1009	19	990
Yersinia	Sim_108	1002	2	1000	1000	844	206	638	1007	11	996
Yersinia	Sim_110	1003	8	995	996.513	1000	32	968	1009	18	991
Yersinia	Sim_111	1000	2	998	998.738	979	175	804	1002	10	992
Yersinia	Sim_122	1052	86	966	990.846	1003	32	971	1055	97	958
Yersinia	Sim_124	1002	4	998	998.518	900	5	895	1005	10	995
Yersinia	Sim_142	1028	280	748	847.588	837	154	683	1056	329	727
Yersinia	Sim_157	1000	1	999	999.37	852	170	682	1005	6	999
Yersinia	Sim_16	1034	51	983	988.907	850	7	843	1059	105	954
Yersinia	Sim_175	1013	353	660	792.165	961	235	726	1026	363	663
Yersinia	Sim_184	1039	377	662	803.608	986	242	744	1044	384	660
Yersinia	Sim_210	1000	8	992	993.594	790	9	781	1004	20	984
Yersinia	Sim_240	1014	16	998	999.819	1000	29	971	1025	34	991
Yersinia	Sim_246	1000	7	993	994.994	999	30	969	1007	19	988
Yersinia	Sim_32	1001	7	994	995.619	971	16	955	1004	13	991
Yersinia	Sim_324	1004	10	994	996.047	1000	6	994	1012	21	991
Yersinia	Sim_333	1001	1	1000	1000.02	1000	2	998	1003	4	999
Yersinia	Sim_393	1000	2	998	998.378	974	14	960	1002	10	992
Yersinia	Sim_4	1009	12	997	999.751	833	11	822	1016	21	995
Yersinia	Sim_402	1008	14	994	995.395	962	12	950	1019	29	990
Yersinia	Sim_407	1040	402	638	782.56	980	269	711	1077	447	630
Yersinia	Sim_418	1002	7	995	996.873	997	16	981	1008	13	995
Yersinia	Sim_419	1002	6	996	997.895	946	9	937	1008	27	981
Yersinia	Sim_421	1029	52	977	989.079	999	15	984	1049	82	967
Yersinia	Sim_455	1000	3	997	997.645	1000	6	994	1001	4	997
Yersinia	Sim_457	1019	293	726	834.822	841	176	665	1027	302	725
Yersinia	Sim_460	1002	7	995	996.069	1000	5	995	1004	10	994
Yersinia	Sim_467	1003	4	999	1000.12	702	8	694	1011	16	995
Yersinia	Sim_50	1007	9	998	1000.62	971	238	733	1011	19	992
Yersinia	Sim_506	1020	36	984	995.478	968	232	736	1043	67	976
Yersinia	Sim_508	1000	0	1000	1000	1000	1	999	1004	6	998
Yersinia	Sim_517	1022	407	615	700.456	940	238	702	1058	442	616
Yersinia	Sim_538	1012	22	990	996.641	848	174	674	1016	35	981
Yersinia	Sim_541	1045	420	625	776.756	951	238	713	1069	460	609
Yersinia	Sim_544	1000	5	995	996.255	715	7	708	1004	17	987
Yersinia	Sim_545	1062	69	993	1007.71	710	12	698	1066	85	981
Yersinia	Sim_546	1001	4	997	998.114	997	23	974	1002	4	998
Yersinia	Sim_555	1018	46	972	987.217	962	19	943	1022	68	954
Yersinia	Sim_587	1000	3	997	997.644	835	176	659	1004	17	987
Yersinia	Sim_60	1028	43	985	996.692	852	12	840	1028	60	968
Yersinia	Sim_637	1020	290	730	836.692	854	182	672	1037	307	730
Yersinia	Sim_650	1001	7	994	995.066	1000	13	987	1006	19	987
Yersinia	Sim_651	1002	4	998	999.24	848	162	686	1001	2	999
Yersinia	Sim_655	1011	14	997	999.069	1002	28	974	1026	32	994
Yersinia	Sim_675	1001	13	988	989.704	1000	27	973	1005	24	981
Yersinia	Sim_694	1002	3	999	999.14	1000	3	997	1004	9	995
Yersinia	Sim_708	1025	246	779	869.666	969	243	726	1038	246	792
Yersinia	Sim_712	1024	72	952	977.086	847	168	679	1041	102	939
Yersinia	Sim_716	1005	9	996	997.626	731	9	722	1015	27	988
Yersinia	Sim_74	1004	8	996	997.446	1000	21	979	1004	6	998
Yersinia	Sim_780	1002	5	997	998.529	868	175	693	1004	9	995
Yersinia	Sim_784	1004	21	983	987.619	869	8	861	1016	26	990
Yersinia	Sim_803	1001	2	999	999.001	1000	14	986	1009	17	992
Yersinia	Sim_812	1011	275	736	838.962	861	194	667	1024	298	726
Yersinia	Sim_840	1001	3	998	998.388	954	10	944	1004	5	999
Yersinia	Sim_873	1022	54	968	983.287	977	17	960	1054	117	937
Yersinia	Sim_914	1002	3	999	999.189	964	11	953	1006	13	993
Yersinia	Sim_916	1062	89	973	994.232	1006	23	983	1048	81	967
Yersinia	Sim_933	1004	6	998	998.78	866	172	694	1007	16	991
Yersinia	Sim_976	1001	1	1000	1000.14	1000	4	996	1004	5	999
Yersinia	Sim_995	1013	290	723	832.062	827	181	646	1031	312	719

## Sheet: Table S2
Table S2: List of genera accidentally found in the reversion tests with different Bowtie2 parameters
	Bowtie2 Parameter	Total Mapped Reads	Multi-genera-hits	Uniq-genus-hits	Weighted	Genus	Trial ID	z-score	p-value
	sensitive	10	2	8	8.274	Lambdavirus	Sim_266	-0.1657	0.5658
	sensitive	3	0	3	3	Epsilon15virus	Sim_266	0	1
	sensitive	1	0	1	1	T7virus	Sim_266	0	1
	sensitive	3	2	1	1.002	Staphylococcus	Sim_273	0	1
	sensitive	2	0	2	2	Aspergillus	Sim_695	0	1
	sensitive	2	1	1	1.369	Enterocytozoon	Sim_695	0	1
	sensitive	1	0	1	1	Wickerhamomyces	Sim_695	0	1
	sensitive	4	0	4	4	Lambdavirus	Sim_695	0	1
	sensitive	1	0	1	1	T7virus	Sim_695	-0.7071	0.7602
	sensitive	3	0	3	3	Enterocytozoon	Sim_969	0	1
	sensitive	1	0	1	1	Wickerhamomyces	Sim_969	0	1
	sensitive	1	0	1	1	Grosmannia	Sim_969	0	1
	sensitive	10	0	10	10	Lambdavirus	Sim_969	0.0631	0.4748
	sensitive	3	0	3	3	P1virus	Sim_969	0	1
	very-sensitive	1	0	1	1	Wickerhamomyces	Sim_695
	very-sensitive	1	0	1	1	Wickerhamomyces	Sim_969
	very-sensitive	1	0	1	1	T7virus	Sim_266
	very-sensitive	1	0	1	1	T7virus	Sim_695
	very-sensitive	6	3	3	3.001	Staphylococcus	Sim_273
	very-sensitive	2	1	1	1	Staphylococcus	Sim_969
	very-sensitive	3	0	3	3	P1virus	Sim_969
	very-sensitive	10	2	8	8.274	Lambdavirus	Sim_266
	very-sensitive	4	0	4	4	Lambdavirus	Sim_695
	very-sensitive	10	0	10	10	Lambdavirus	Sim_969
	very-sensitive	1	0	1	1	Grosmannia	Sim_969
	very-sensitive	3	0	3	3	Epsilon15virus	Sim_266
	very-sensitive	2	1	1	1.369	Enterocytozoon	Sim_695
	very-sensitive	5	2	3	3.051	Enterocytozoon	Sim_969
	very-sensitive	2	0	2	2	Aspergillus	Sim_695
	fast	11	3	8	8.411	Lambdavirus	Sim_266
	fast	3	0	3	3	Epsilon15virus	Sim_266
	fast	1	0	1	1	T7virus	Sim_266
	fast	3	2	1	1.001	Staphylococcus	Sim_273
	fast	3	2	1	1.507	Penicillium	Sim_477
	fast	2	0	2	2	Aspergillus	Sim_695
	fast	2	1	1	1.369	Enterocytozoon	Sim_695
	fast	1	0	1	1	Wickerhamomyces	Sim_695
	fast	4	0	4	4	Lambdavirus	Sim_695
	fast	1	0	1	1	T7virus	Sim_695
	fast	3	0	3	3	Enterocytozoon	Sim_969
	fast	1	0	1	1	Wickerhamomyces	Sim_969
	fast	1	0	1	1	Grosmannia	Sim_969
	fast	10	0	10	10	Lambdavirus	Sim_969
	fast	3	0	3	3	P1virus	Sim_969
	very-fast	11	3	8	8.411	Lambdavirus	Sim_266
	very-fast	3	0	3	3	Epsilon15virus	Sim_266
	very-fast	1	0	1	1	T7virus	Sim_266
	very-fast	3	2	1	1.001	Staphylococcus	Sim_273
	very-fast	3	2	1	1.507	Penicillium	Sim_477
	very-fast	2	0	2	2	Aspergillus	Sim_695
	very-fast	2	1	1	1.369	Enterocytozoon	Sim_695
	very-fast	1	0	1	1	Wickerhamomyces	Sim_695
	very-fast	4	0	4	4	Lambdavirus	Sim_695
	very-fast	1	0	1	1	T7virus	Sim_695
	very-fast	3	0	3	3	Enterocytozoon	Sim_969
	very-fast	1	0	1	1	Wickerhamomyces	Sim_969
	very-fast	1	0	1	1	Grosmannia	Sim_969
	very-fast	10	0	10	10	Lambdavirus	Sim_969
	very-fast	3	0	3	3	P1virus	Sim_969

## Sheet: Table S3
Table S3: Host-microbe chimeric reads overlapped with intergenic or host gene body regions
	Samples	#. Chimeric reads	% in total chimeric reads	Intergenic or Gene
	ENCODE	78692	8.09	Intergenic
	ENCODE	40687	4.18	RNR2
	ENCODE	38744	3.98	SLCO5A1
	ENCODE	36554	3.76	RN7SL2
	ENCODE	33962	3.49	RN7SL1
	ENCODE	19355	1.99	STAMBP
	ENCODE	18570	1.91	HFM1
	ENCODE	9276	0.95	RNR1
	ENCODE	7398	0.76	HDAC5
	ENCODE	5215	0.54	ANKRD28
	ENCODE	4933	0.51	RN7SK
	ENCODE	4808	0.49	SNORD141B
	ENCODE	4808	0.49	SNORD141A
	ENCODE	4060	0.42	RMRP
	ENCODE	4050	0.42	RNA45S5
	ENCODE	4012	0.41	EEF1A1
	ENCODE	3984	0.41	FN1
	ENCODE	3655	0.38	ABCA5
	ENCODE	3435	0.35	RNA28S5
	ENCODE	3301	0.34	RPPH1
	ENCODE	3089	0.32	ANKRD30BL
	ENCODE	2933	0.3	ACTB
	ENCODE	2557	0.26	FLNA
	ENCODE	2211	0.23	COL3A1
	ENCODE	2180	0.22	GAPDH
	ENCODE	2167	0.22	THBS1
	ENCODE	2011	0.21	ACTG1
	ENCODE	1901	0.2	PSMD14
	ENCODE	1778	0.18	TTN
	ENCODE	1773	0.18	C1orf27
	ENCODE	1773	0.18	COL1A2
	ENCODE	1706	0.18	TUBB3
	ENCODE	1689	0.17	MALAT1
	ENCODE	1565	0.16	LOC102724623
	ENCODE	1518	0.16	COL1A1
	ENCODE	1453	0.15	HSPA8
	ENCODE	1444	0.15	LAMC2
	ENCODE	1442	0.15	EEF2
	ENCODE	1356	0.14	VIM
	ENCODE	1349	0.14	RAB11FIP2
	ENCODE	1329	0.14	RAD23B
	ENCODE	1291	0.13	VCP
	ENCODE	1257	0.13	PKM
	ENCODE	1182	0.12	WAC
	ENCODE	1173	0.12	AHNAK
	ENCODE	1165	0.12	LPAR1
	ENCODE	1144	0.12	TERT
	ENCODE	1114	0.11	UBC
	ENCODE	1093	0.11	SERHL2
	ENCODE	1040	0.11	TTN-AS1
	ENCODE	1033	0.11	FTL
	ENCODE	1029	0.11	VDAC1
	ENCODE	978	0.1	NEMF
	ENCODE	975	0.1	PLEC
	ENCODE	974	0.1	RPS6KA6
	ENCODE	972	0.1	RACK1
	ENCODE	969	0.1	EIF3E
	ENCODE	965	0.1	NEAT1
	ENCODE	962	0.1	TPT1
	ENCODE	933	0.1	MYO1D
	ENCODE	894	0.09	APP
	ENCODE	886	0.09	NONO
	ENCODE	880	0.09	MIR5096
	ENCODE	878	0.09	COL6A3
	ENCODE	867	0.09	B2M
	ENCODE	864	0.09	IL6ST
	ENCODE	850	0.09	FAM53C
	ENCODE	838	0.09	CSDE1
	ENCODE	835	0.09	LINC00472
	ENCODE	828	0.09	MYH9
	ENCODE	819	0.08	RPL4
	ENCODE	819	0.08	TXNRD1
	ENCODE	817	0.08	RABL6
	ENCODE	816	0.08	RPL19
	ENCODE	815	0.08	TMSB10
	ENCODE	809	0.08	RCC1
	ENCODE	805	0.08	ZNF367
	ENCODE	797	0.08	TRIM6-TRIM34
	ENCODE	797	0.08	TRIM34
	ENCODE	793	0.08	USP14
	ENCODE	791	0.08	CAPN2
	ENCODE	784	0.08	SNHG3
	ENCODE	782	0.08	KRIT1
	ENCODE	771	0.08	IGFBP6
	ENCODE	770	0.08	UBB
	ENCODE	768	0.08	YWHAQ
	ENCODE	766	0.08	KDM5C
	ENCODE	765	0.08	IFITM3
	ENCODE	764	0.08	RPS4X
	ENCODE	763	0.08	HSPG2
	ENCODE	737	0.08	MACF1
	ENCODE	734	0.08	RNF8
	ENCODE	724	0.07	SRSF4
	ENCODE	707	0.07	ERGIC3
	ENCODE	689	0.07	FBLN7
	ENCODE	688	0.07	RPL3
	ENCODE	678	0.07	QARS
	ENCODE	666	0.07	DPY19L4
	ENCODE	664	0.07	CDK4
	ENCODE	640	0.07	LUZP6
	ENCODE	640	0.07	MTPN
	ENCODE	630	0.06	TUBA1B
	ENCODE	623	0.06	CANX
	ENCODE	618	0.06	UNC45B
	ENCODE	607	0.06	VIM-AS1
	ENCODE	607	0.06	HSP90B1
	ENCODE	605	0.06	NEO1
	ENCODE	600	0.06	FBN1
	ENCODE	599	0.06	EMG1
	ENCODE	599	0.06	ANXA2
	ENCODE	596	0.06	COL4A2
	ENCODE	591	0.06	SOAT1
	ENCODE	590	0.06	LPCAT3
	ENCODE	586	0.06	TMSB4X
	ENCODE	582	0.06	UBE2R2
	ENCODE	579	0.06	SPTBN1
	ENCODE	577	0.06	CLTC
	ENCODE	575	0.06	TMEM33
	ENCODE	562	0.06	ADRM1
	ENCODE	561	0.06	HSPA9
	ENCODE	560	0.06	COL6A1
	ENCODE	555	0.06	HIST1H2AE
	ENCODE	545	0.06	EPHA5
	ENCODE	541	0.06	RPS18
	ENCODE	541	0.06	SQSTM1
	ENCODE	538	0.06	RPL13
	ENCODE	537	0.06	NIPSNAP1
	ENCODE	536	0.06	APOB
	ENCODE	533	0.05	ENO1
	ENCODE	529	0.05	KIAA0930
	ENCODE	525	0.05	ALB
	ENCODE	525	0.05	TGFBI
	ENCODE	520	0.05	TUBB6
	ENCODE	517	0.05	DST
	ENCODE	516	0.05	RPS6
	ENCODE	515	0.05	RPLP0
	ENCODE	515	0.05	HSP90AB1
	ENCODE	511	0.05	TPI1
	ENCODE	510	0.05	SPARC
	ENCODE	510	0.05	RPS3
	ENCODE	509	0.05	PTMA
	ENCODE	504	0.05	NANS
	ENCODE	500	0.05	DEK
	ENCODE	494	0.05	SSRP1
	ENCODE	491	0.05	QSOX1
	ENCODE	491	0.05	SDF4
	ENCODE	484	0.05	HLA-B
	ENCODE	483	0.05	THOP1
	ENCODE	477	0.05	ITGB1
	ENCODE	473	0.05	MIR1268A
	ENCODE	473	0.05	HDAC7
	ENCODE	471	0.05	LRBA
	ENCODE	465	0.05	VPS13B
	ENCODE	460	0.05	EEF1G
	ENCODE	457	0.05	MBNL1
	ENCODE	457	0.05	LINC-PINT
	ENCODE	454	0.05	AK3
	ENCODE	449	0.05	SENP3-EIF4A1
	ENCODE	448	0.05	ITFG1
	ENCODE	448	0.05	COL18A1
	ENCODE	445	0.05	TTLL10
	ENCODE	444	0.05	LINC01578
	ENCODE	444	0.05	TUBB
	ENCODE	440	0.05	PDIA6
	ENCODE	437	0.04	CALR
	ENCODE	431	0.04	CCT5
	ENCODE	431	0.04	LENG8
	ENCODE	431	0.04	PRKAG2
	ENCODE	430	0.04	MYOF
	ENCODE	429	0.04	EIF4G2
	ENCODE	426	0.04	ABR
	ENCODE	426	0.04	UBAP1
	ENCODE	426	0.04	RPL23A
	ENCODE	425	0.04	MAN2A1
	ENCODE	422	0.04	RPL12
	ENCODE	420	0.04	CTNNB1
	ENCODE	419	0.04	SRGAP2-AS1
	ENCODE	415	0.04	SNORA73A
	ENCODE	410	0.04	BAIAP2L1
	ENCODE	408	0.04	HSP90AA1
	ENCODE	405	0.04	SLC31A1
	ENCODE	402	0.04	HLA-F
	ENCODE	401	0.04	AHCYL2
	ENCODE	401	0.04	DLG2
	ENCODE	401	0.04	HDLBP
	ENCODE	397	0.04	EIF4A1
	ENCODE	397	0.04	SERPINE1
	ENCODE	397	0.04	OAZ1
	ENCODE	396	0.04	LARGE1
	ENCODE	396	0.04	IMPDH1
	ENCODE	393	0.04	PSAP
	ENCODE	392	0.04	RPS14
	ENCODE	389	0.04	NUP214
	ENCODE	386	0.04	PNPLA8
	ENCODE	386	0.04	MICALL2
	ENCODE	386	0.04	COL4A1
	ENCODE	385	0.04	CAP1
	ENCODE	384	0.04	CD109
	ENCODE	383	0.04	IQGAP1
	ENCODE	382	0.04	GPI
	ENCODE	381	0.04	LMNA
	ENCODE	379	0.04	AKT1
	ENCODE	379	0.04	CALU
	ENCODE	378	0.04	CBFB
	ENCODE	374	0.04	PPP6R3
	ENCODE	373	0.04	HIST1H2AC
	ENCODE	373	0.04	HIST1H1C
	ENCODE	372	0.04	SCRN1
	ENCODE	372	0.04	PSMD8
	ENCODE	371	0.04	SKAP2
	ENCODE	369	0.04	PAPPA
	ENCODE	368	0.04	RPS2
	ENCODE	368	0.04	RPL36
	ENCODE	367	0.04	TNKS1BP1
	ENCODE	366	0.04	LINC00452
	ENCODE	365	0.04	SSR3
	ENCODE	364	0.04	EFEMP1
	ENCODE	364	0.04	LINC02067
	ENCODE	362	0.04	SLC38A2
	ENCODE	360	0.04	MIR6747
	ENCODE	358	0.04	CLOCK
	ENCODE	358	0.04	BLMH
	ENCODE	357	0.04	RPL5
	ENCODE	356	0.04	CRIM1
	ENCODE	355	0.04	HLA-E
	ENCODE	355	0.04	LAMC1
	ENCODE	355	0.04	SLC39A7
	ENCODE	355	0.04	LLGL2
	ENCODE	354	0.04	SNHG12
	ENCODE	353	0.04	NDST4
	ENCODE	348	0.04	SNORA16A
	ENCODE	348	0.04	RPN2
	ENCODE	347	0.04	BLOC1S5-TXNDC5
	ENCODE	346	0.04	HP
	ENCODE	345	0.04	TRDMT1
	ENCODE	343	0.04	FSTL1
	ENCODE	341	0.04	KRT17
	ENCODE	340	0.03	LGALS1
	ENCODE	339	0.03	PIP5K1C
	ENCODE	334	0.03	TXNDC5
	ENCODE	334	0.03	UTRN
	ENCODE	334	0.03	SERPINE2
	ENCODE	334	0.03	CHPF2
	ENCODE	330	0.03	GLUL
	ENCODE	330	0.03	FAM69A
	ENCODE	329	0.03	EZH2
	ENCODE	329	0.03	SNORA73B
	ENCODE	329	0.03	SOCS5
	ENCODE	327	0.03	LRP1
	ENCODE	326	0.03	EIF3C
	ENCODE	325	0.03	DSP
	ENCODE	325	0.03	TLN1
	ENCODE	325	0.03	RAP1B
	ENCODE	325	0.03	NUDCD3
	ENCODE	324	0.03	FLNC
	ENCODE	324	0.03	EIF4G1
	ENCODE	323	0.03	FLNB
	ENCODE	323	0.03	LOC102546299
	ENCODE	322	0.03	USP2-AS1
	ENCODE	322	0.03	ATP5B
	ENCODE	321	0.03	ARHGAP35
	ENCODE	321	0.03	THY1
	ENCODE	320	0.03	EIF3CL
	ENCODE	319	0.03	DPYSL2
	ENCODE	318	0.03	MDH2
	ENCODE	317	0.03	GNS
	ENCODE	317	0.03	MMRN1
	ENCODE	317	0.03	AGPS
	ENCODE	316	0.03	VCAN
	ENCODE	315	0.03	P4HB
	ENCODE	315	0.03	NUCKS1
	ENCODE	313	0.03	NPM1
	ENCODE	313	0.03	MSRB3
	ENCODE	312	0.03	LOC102724050
	ENCODE	311	0.03	RPL7A
	ENCODE	310	0.03	LAPTM4B
	ENCODE	309	0.03	ZBTB20
	ENCODE	308	0.03	TMED2
	ENCODE	308	0.03	KLF4
	ENCODE	306	0.03	CNRIP1
	ENCODE	305	0.03	RALA
	ENCODE	304	0.03	ATP5A1
	ENCODE	304	0.03	TAOK3
	ENCODE	304	0.03	FNDC3B
	ENCODE	304	0.03	DYNC1H1
	ENCODE	302	0.03	RPS19
	ENCODE	302	0.03	ITGA5
	ENCODE	301	0.03	TPM4
	ENCODE	300	0.03	ANAPC5
	ENCODE	300	0.03	TUBA1C
	ENCODE	299	0.03	AGRN
	ENCODE	299	0.03	EMILIN2
	ENCODE	298	0.03	XRCC5
	ENCODE	298	0.03	WDR7
	ENCODE	298	0.03	COL12A1
	ENCODE	297	0.03	SVIL
	ENCODE	297	0.03	HLA-A
	ENCODE	296	0.03	EXT1
	ENCODE	294	0.03	LOC100133286
	ENCODE	294	0.03	MAEA
	ENCODE	294	0.03	CBR1
	ENCODE	293	0.03	SERF2-C15ORF63
	ENCODE	291	0.03	KARS
	ENCODE	290	0.03	ARPC2
	ENCODE	289	0.03	CTSB
	ENCODE	287	0.03	MARK3
	ENCODE	286	0.03	COL6A2
	ENCODE	286	0.03	YBX1
	ENCODE	285	0.03	SYNCRIP
	ENCODE	284	0.03	SOD2
	ENCODE	283	0.03	LTBP2
	ENCODE	283	0.03	PRKAR1A
	ENCODE	282	0.03	EIF4B
	ENCODE	282	0.03	HUWE1
	ENCODE	281	0.03	TNNC1
	ENCODE	280	0.03	MORF4L2
	ENCODE	280	0.03	AGPAT5
	ENCODE	279	0.03	ZEB1
	ENCODE	278	0.03	NDST1
	ENCODE	278	0.03	KIAA0100
	ENCODE	276	0.03	URI1
	ENCODE	275	0.03	SERF2
	ENCODE	275	0.03	HDGF
	ENCODE	274	0.03	SACS
	ENCODE	274	0.03	CHD4
	ENCODE	274	0.03	ZNF292
	ENCODE	273	0.03	CCND1
	ENCODE	272	0.03	MYH7
	ENCODE	272	0.03	SURF4
	ENCODE	271	0.03	RAP2C-AS1
	ENCODE	271	0.03	KCNK1
	ENCODE	270	0.03	DCBLD2
	ENCODE	270	0.03	TPM3
	ENCODE	270	0.03	MAML2
	ENCODE	270	0.03	TMBIM6
	ENCODE	269	0.03	C2CD3
	ENCODE	269	0.03	AP2S1
	ENCODE	268	0.03	PID1
	ENCODE	268	0.03	SMG1P1
	ENCODE	267	0.03	RNF213
	ENCODE	267	0.03	APLP2
	ENCODE	267	0.03	IGFBP5
	ENCODE	267	0.03	RPS11
	ENCODE	266	0.03	UBA52
	ENCODE	266	0.03	CTNNA1
	ENCODE	266	0.03	IARS
	ENCODE	266	0.03	COMMD3-BMI1
	ENCODE	265	0.03	FASN
	ENCODE	265	0.03	TTYH3
	ENCODE	264	0.03	CEP192
	ENCODE	262	0.03	C3
	ENCODE	262	0.03	FOSL2
	ENCODE	262	0.03	BMI1
	ENCODE	262	0.03	RPL8
	ENCODE	261	0.03	LAMB1
	ENCODE	261	0.03	CSNK1A1
	ENCODE	261	0.03	NAP1L1
	ENCODE	261	0.03	CD24
	ENCODE	261	0.03	CNOT1
	ENCODE	260	0.03	KRT8
	ENCODE	260	0.03	HIF1A
	ENCODE	260	0.03	HIST2H2AA3
	ENCODE	260	0.03	TUBB4B
	ENCODE	260	0.03	HIST2H2AA4
	ENCODE	260	0.03	GMDS
	ENCODE	259	0.03	FBXL17
	ENCODE	258	0.03	TRIO
	ENCODE	258	0.03	CD59
	ENCODE	258	0.03	CFL1
	ENCODE	258	0.03	LRRC75A-AS1
	ENCODE	257	0.03	ITGAV
	ENCODE	255	0.03	HNRNPC
	ENCODE	255	0.03	RPS12
	ENCODE	255	0.03	NKTR
	ENCODE	255	0.03	CCDC80
	ENCODE	254	0.03	TEAD1
	ENCODE	253	0.03	GPC6
	ENCODE	252	0.03	SERPINA1
	ENCODE	252	0.03	PHACTR4
	ENCODE	252	0.03	SLC2A1
	ENCODE	252	0.03	VWF
	ENCODE	251	0.03	NT5C2
	ENCODE	251	0.03	RPS5
	ENCODE	250	0.03	JAK1
	ENCODE	250	0.03	AKAP12
	ENCODE	249	0.03	CCNL1
	ENCODE	249	0.03	TNPO3
	ENCODE	248	0.03	SNORD3A
	ENCODE	247	0.03	KRT5
	ENCODE	247	0.03	TMX2-CTNND1
	ENCODE	247	0.03	MMP14
	ENCODE	246	0.03	TXN
	ENCODE	245	0.03	RPS4Y1
	ENCODE	244	0.03	NSF
	ENCODE	243	0.02	NRDC
	ENCODE	242	0.02	AUTS2
	ENCODE	242	0.02	NSDHL
	ENCODE	242	0.02	C7orf55-LUC7L2
	ENCODE	242	0.02	SPATA13
	ENCODE	242	0.02	CLIC4
	ENCODE	242	0.02	LUC7L2
	ENCODE	241	0.02	CAV1
	ENCODE	241	0.02	MED13L
	ENCODE	240	0.02	LAMA4
	ENCODE	240	0.02	ACTN4
	ENCODE	240	0.02	CRISPLD1
	ENCODE	240	0.02	CCDC183
	ENCODE	240	0.02	WDFY3
	ENCODE	239	0.02	CAPNS1
	ENCODE	239	0.02	CCDC183-AS1
	ENCODE	239	0.02	EIF4A2
	ENCODE	238	0.02	KRT6A
	ENCODE	238	0.02	CDH11
	ENCODE	238	0.02	LDHB
	ENCODE	238	0.02	SPTAN1
	ENCODE	238	0.02	ZNF718
	ENCODE	237	0.02	LPP
	ENCODE	237	0.02	MYPN
	ENCODE	237	0.02	NDFIP1
	ENCODE	237	0.02	CD44
	ENCODE	237	0.02	SV2C
	ENCODE	237	0.02	SNX13
	ENCODE	236	0.02	MSN
	ENCODE	235	0.02	NOTCH2
	ENCODE	235	0.02	ALDH1A1
	ENCODE	235	0.02	H19
	ENCODE	234	0.02	EIF2S3
	ENCODE	234	0.02	PYGB
	ENCODE	234	0.02	IPO9
	ENCODE	233	0.02	STK25
	ENCODE	233	0.02	AKAP13
	ENCODE	233	0.02	RPL29
	ENCODE	233	0.02	UBR5
	ENCODE	232	0.02	FGB
	ENCODE	232	0.02	NACA
	ENCODE	232	0.02	COL5A2
	ENCODE	232	0.02	BUD31
	ENCODE	231	0.02	SFSWAP
	ENCODE	231	0.02	RIT1
	ENCODE	230	0.02	SCD
	ENCODE	229	0.02	TGFBR2
	ENCODE	229	0.02	CEP128
	ENCODE	229	0.02	MFN1
	ENCODE	229	0.02	PTRF
	ENCODE	228	0.02	DDX17
	ENCODE	228	0.02	SOX4
	ENCODE	227	0.02	PRKG1
	ENCODE	227	0.02	RFX3
	ENCODE	227	0.02	KRR1
	ENCODE	226	0.02	EIF3K
	ENCODE	226	0.02	PACRGL
	ENCODE	226	0.02	EMILIN1
	ENCODE	226	0.02	LEMD3
	ENCODE	225	0.02	PRKDC
	ENCODE	224	0.02	UBR4
	ENCODE	224	0.02	NFKB1
	ENCODE	224	0.02	STK11
	ENCODE	224	0.02	ASPH
	ENCODE	224	0.02	MAP1B
	ENCODE	223	0.02	LCMT2
	ENCODE	223	0.02	COMMD2
	ENCODE	222	0.02	KDM1A
	ENCODE	222	0.02	PLK2
	ENCODE	221	0.02	FGA
	ENCODE	220	0.02	FAM114A2
	ENCODE	220	0.02	TRIM28
	ENCODE	220	0.02	ASH1L
	ENCODE	219	0.02	HIST2H3C
	ENCODE	219	0.02	USP9X
	ENCODE	219	0.02	HIST2H3A
	ENCODE	219	0.02	RORA
	ENCODE	218	0.02	NID2
	ENCODE	218	0.02	PHB
	ENCODE	218	0.02	HIST1H1D
	ENCODE	218	0.02	IGFBP3
	ENCODE	218	0.02	RPL37
	ENCODE	217	0.02	AKAP9
	ENCODE	216	0.02	TBL1XR1
	ENCODE	216	0.02	TXNIP
	ENCODE	216	0.02	BIRC6
	ENCODE	216	0.02	KIF5B
	ENCODE	216	0.02	CCDC93
	ENCODE	216	0.02	SEC31A
	ENCODE	215	0.02	ACTA2
	ENCODE	215	0.02	COPA
	ENCODE	215	0.02	TNS3
	ENCODE	214	0.02	INTS1
	ENCODE	214	0.02	FAT1
	ENCODE	213	0.02	TPM2
	ENCODE	213	0.02	PXDN
	ENCODE	213	0.02	RPL6
	ENCODE	212	0.02	SNHG7
	ENCODE	212	0.02	EIF4H
	ENCODE	212	0.02	ADARB1
	ENCODE	212	0.02	SEPT2
	ENCODE	212	0.02	PHKB
	ENCODE	212	0.02	HNRNPLL
	ENCODE	212	0.02	PRKCDBP
	ENCODE	212	0.02	DOT1L
	ENCODE	211	0.02	HNRNPK
	ENCODE	211	0.02	GDI2
	ENCODE	211	0.02	HIST1H1B
	ENCODE	211	0.02	WDR59
	ENCODE	211	0.02	DSE
	ENCODE	211	0.02	PRH1-PRR4
	ENCODE	210	0.02	CBL
	ENCODE	210	0.02	SNORA17B
	ENCODE	210	0.02	MTDH
	ENCODE	210	0.02	PDE4D
	ENCODE	210	0.02	VEGFB
	ENCODE	210	0.02	MCM3
	ENCODE	210	0.02	TKT
	ENCODE	209	0.02	PRRC2B
	ENCODE	209	0.02	POSTN
	ENCODE	209	0.02	TRIP12
	ENCODE	208	0.02	CEMIP
	ENCODE	207	0.02	LDHA
	ENCODE	207	0.02	VAT1
	ENCODE	207	0.02	PPP3CA
	ENCODE	207	0.02	CAMK2D
	ENCODE	206	0.02	FAF2
	ENCODE	206	0.02	TUBA1A
	ENCODE	205	0.02	DHCR24
	ENCODE	205	0.02	UQCRC2
	ENCODE	205	0.02	RPL32
	ENCODE	205	0.02	CYP51A1
	ENCODE	205	0.02	PRH1
	ENCODE	205	0.02	DLG1
	ENCODE	204	0.02	TMTC1
	ENCODE	204	0.02	GALE
	ENCODE	204	0.02	ZNF106
	ENCODE	204	0.02	TCP1
	ENCODE	204	0.02	MYL6
	ENCODE	203	0.02	TNPO1
	ENCODE	203	0.02	PLPP1
	ENCODE	203	0.02	ANKRD11
	ENCODE	202	0.02	LOC100129148
	ENCODE	202	0.02	SH3GLB1
	ENCODE	201	0.02	RPS8
	ENCODE	201	0.02	NTN4
	ENCODE	201	0.02	RHOA
	ENCODE	201	0.02	PSMA5
	ENCODE	200	0.02	DUSP14
	ENCODE	200	0.02	ZNF827
	ENCODE	200	0.02	HSPA4
	ENCODE	200	0.02	AHNAK2
	ENCODE	200	0.02	PAM
	ENCODE	200	0.02	TRAM1
	ENCODE	199	0.02	SET
	ENCODE	199	0.02	TAOK2
	ENCODE	198	0.02	RPS25
	ENCODE	198	0.02	NCOA4
	ENCODE	198	0.02	ALDOA
	ENCODE	198	0.02	VCAN-AS1
	ENCODE	197	0.02	COPB1
	ENCODE	197	0.02	MCF2L2
	ENCODE	197	0.02	NUP188
	ENCODE	197	0.02	MAP4K4
	ENCODE	196	0.02	ARRDC3
	ENCODE	196	0.02	CNBP
	ENCODE	196	0.02	EIF3L
	ENCODE	196	0.02	ESYT1
	ENCODE	195	0.02	DDR2
	ENCODE	195	0.02	PFDN2
	ENCODE	194	0.02	GSTP1
	ENCODE	194	0.02	HERC1
	ENCODE	193	0.02	ADAR
	ENCODE	193	0.02	COX8A
	ENCODE	192	0.02	RPN1
	ENCODE	192	0.02	SNRPN
	ENCODE	192	0.02	ZNF208
	ENCODE	191	0.02	NCKAP1
	ENCODE	191	0.02	PDZD8
	ENCODE	191	0.02	GAB1
	ENCODE	190	0.02	CBX5
	ENCODE	190	0.02	SLC38A1
	ENCODE	190	0.02	CD151
	ENCODE	190	0.02	KDELR1
	ENCODE	190	0.02	SF3B1
	ENCODE	190	0.02	TFG
	ENCODE	190	0.02	YWHAZ
	ENCODE	189	0.02	GOLGB1
	ENCODE	189	0.02	SLC25A3
	ENCODE	189	0.02	GSPT1
	ENCODE	189	0.02	FBF1
	ENCODE	189	0.02	FAM220A
	ENCODE	187	0.02	HLA-C
	ENCODE	187	0.02	WDR1
	ENCODE	187	0.02	PRPF19
	ENCODE	187	0.02	DLG5
	ENCODE	186	0.02	ATP13A3
	ENCODE	186	0.02	AXL
	ENCODE	186	0.02	ITGA3
	ENCODE	185	0.02	HIST1H1E
	ENCODE	185	0.02	PRDX1
	ENCODE	185	0.02	SNURF
	ENCODE	185	0.02	PTTG1
	ENCODE	185	0.02	EMC10
	ENCODE	184	0.02	CCDC86
	ENCODE	184	0.02	IGF2R
	ENCODE	183	0.02	RBMS3
	ENCODE	183	0.02	DES
	ENCODE	183	0.02	KDELR2
	ENCODE	183	0.02	MCM3AP
	ENCODE	183	0.02	GOLGA3
	ENCODE	183	0.02	HIST2H4B
	ENCODE	183	0.02	COL5A1
	ENCODE	183	0.02	HIST2H4A
	ENCODE	182	0.02	EIF3I
	ENCODE	182	0.02	MARS
	ENCODE	182	0.02	NDRG1
	ENCODE	182	0.02	KPNA4
	ENCODE	182	0.02	RAB8A
	ENCODE	182	0.02	ZC3H11A
	ENCODE	182	0.02	AP2M1
	ENCODE	182	0.02	FRYL
	ENCODE	181	0.02	H3F3B
	ENCODE	181	0.02	TMEM30A
	ENCODE	181	0.02	SRSF1
	ENCODE	180	0.02	HMGXB3
	ENCODE	180	0.02	NDC1
	ENCODE	179	0.02	AHCYL1
	ENCODE	179	0.02	NRCAM
	ENCODE	179	0.02	ARID1B
	ENCODE	179	0.02	MCL1
	ENCODE	179	0.02	ARHGEF12
	ENCODE	179	0.02	ROCK2
	ENCODE	178	0.02	IDH2
	ENCODE	178	0.02	FADS3
	ENCODE	178	0.02	RBM39
	ENCODE	178	0.02	SEC14L1
	ENCODE	178	0.02	RYR2
	ENCODE	178	0.02	RELN
	ENCODE	178	0.02	ANK2
	ENCODE	177	0.02	MIR31HG
	ENCODE	177	0.02	ZFAND3
	ENCODE	177	0.02	CENPF
	ENCODE	176	0.02	ILF3
	ENCODE	176	0.02	HCG15
	ENCODE	176	0.02	RPS20
	ENCODE	176	0.02	RHOBTB3
	ENCODE	176	0.02	PAFAH1B2
	ENCODE	175	0.02	RPS27A
	ENCODE	175	0.02	CHCHD2
	ENCODE	175	0.02	MYC
	ENCODE	175	0.02	BTAF1
	ENCODE	175	0.02	IPO5
	ENCODE	174	0.02	LTBP1
	ENCODE	174	0.02	VDAC3
	ENCODE	174	0.02	USP22
	ENCODE	173	0.02	ATP2B1
	ENCODE	173	0.02	HDGFRP2
	ENCODE	173	0.02	RIC8A
	ENCODE	173	0.02	CALM1
	ENCODE	173	0.02	SPAG9
	ENCODE	173	0.02	ZEB2
	ENCODE	172	0.02	MVP
	ENCODE	172	0.02	ACADVL
	ENCODE	172	0.02	PTPN13
	ENCODE	172	0.02	PRKAA1
	ENCODE	171	0.02	DDX5
	ENCODE	170	0.02	PCDH12
	ENCODE	170	0.02	SORBS1
	ENCODE	170	0.02	SND1
	ENCODE	170	0.02	RPS23
	ENCODE	170	0.02	DDX3X
	ENCODE	170	0.02	TMED7-TICAM2
	ENCODE	170	0.02	RPS17
	ENCODE	170	0.02	IGF1R
	ENCODE	169	0.02	DNAJC13
	ENCODE	169	0.02	PICALM
	ENCODE	169	0.02	STT3B
	ENCODE	169	0.02	HTRA1
	ENCODE	168	0.02	ANKRD17
	ENCODE	168	0.02	TSPOAP1-AS1
	ENCODE	168	0.02	TCF12
	ENCODE	168	0.02	SETD2
	ENCODE	168	0.02	C10orf11
	ENCODE	167	0.02	ATP1A1
	ENCODE	167	0.02	NME1-NME2
	ENCODE	167	0.02	CORO7-PAM16
	ENCODE	167	0.02	C1orf35
	ENCODE	167	0.02	FLRT2
	ENCODE	167	0.02	FAM129B
	ENCODE	167	0.02	TMED7
	ENCODE	167	0.02	SCARNA2
	ENCODE	167	0.02	KIRREL
	ENCODE	166	0.02	TUBGCP6
	ENCODE	166	0.02	A2M
	ENCODE	166	0.02	HIST1H2BD
	ENCODE	166	0.02	PDS5A
	ENCODE	166	0.02	PDIA3
	ENCODE	166	0.02	CORO7
	ENCODE	166	0.02	P2RX5-TAX1BP3
	ENCODE	166	0.02	HECTD1
	ENCODE	166	0.02	MTMR10
	ENCODE	166	0.02	ACTN1
	ENCODE	165	0.02	STAMBPL1
	ENCODE	165	0.02	SUPT4H1
	ENCODE	165	0.02	DPYD
	ENCODE	165	0.02	LRP5L
	ENCODE	165	0.02	SNRPD1
	ENCODE	165	0.02	RTN4
	ENCODE	165	0.02	GNG12-AS1
	ENCODE	164	0.02	FSCN1
	ENCODE	164	0.02	RPL11
	ENCODE	164	0.02	BTN3A1
	ENCODE	164	0.02	UNC13B
	ENCODE	164	0.02	ENAH
	ENCODE	163	0.02	ANXA1
	ENCODE	163	0.02	SETX
	ENCODE	163	0.02	CYC1
	ENCODE	163	0.02	PDIA4
	ENCODE	163	0.02	MIR663AHG
	ENCODE	163	0.02	CALD1
	ENCODE	163	0.02	PTPRM
	ENCODE	163	0.02	SOS1
	ENCODE	163	0.02	PIEZO1
	ENCODE	163	0.02	PRH1-TAS2R14
	ENCODE	163	0.02	NRP1
	ENCODE	163	0.02	WWOX
	ENCODE	162	0.02	CAPRIN1
	ENCODE	162	0.02	COL7A1
	ENCODE	162	0.02	FHIT
	ENCODE	162	0.02	CALM2
	ENCODE	162	0.02	PPP1CB
	ENCODE	162	0.02	HMGA2
	ENCODE	162	0.02	USP34
	ENCODE	162	0.02	ATP2B4
	ENCODE	162	0.02	RAF1
	ENCODE	162	0.02	DUSP4
	ENCODE	162	0.02	GNG12
	ENCODE	161	0.02	MAGI1
	ENCODE	161	0.02	GSK3B
	ENCODE	161	0.02	NUAK1
	ENCODE	161	0.02	PCMTD1
	ENCODE	161	0.02	FOXP1
	ENCODE	160	0.02	MAPKAP1
	ENCODE	159	0.02	CPS1
	ENCODE	159	0.02	LOC105370526
	ENCODE	159	0.02	PRKCA
	ENCODE	159	0.02	AHR
	ENCODE	159	0.02	VCL
	ENCODE	159	0.02	PAFAH1B1
	ENCODE	158	0.02	YPEL5
	ENCODE	158	0.02	CLIC1
	ENCODE	158	0.02	SYN3
	ENCODE	158	0.02	SFPQ
	ENCODE	158	0.02	B4GALT1
	ENCODE	157	0.02	RARS
	ENCODE	157	0.02	MAP7D1
	ENCODE	157	0.02	RPL13A
	ENCODE	157	0.02	PTPRK
	ENCODE	157	0.02	TPM1
	ENCODE	157	0.02	TGS1
	ENCODE	156	0.02	TSC2
	ENCODE	156	0.02	CDC42
	ENCODE	156	0.02	POLR2B
	ENCODE	156	0.02	BACE2
	ENCODE	156	0.02	ACTR3
	ENCODE	156	0.02	TIMP3
	ENCODE	156	0.02	ALCAM
	ENCODE	155	0.02	PER2
	ENCODE	155	0.02	MAP4
	ENCODE	155	0.02	ROR1
	ENCODE	155	0.02	AP3B1
	ENCODE	155	0.02	AMBRA1
	ENCODE	155	0.02	TFRC
	ENCODE	154	0.02	AFAP1
	ENCODE	154	0.02	ABHD12
	ENCODE	154	0.02	PTCHD1-AS
	ENCODE	154	0.02	RCN1
	ENCODE	154	0.02	GJA1
	ENCODE	154	0.02	TRAM2
	ENCODE	153	0.02	SVIL-AS1
	ENCODE	153	0.02	TTC3
	ENCODE	153	0.02	BZW1
	ENCODE	152	0.02	GSK3A
	ENCODE	152	0.02	ACO2
	ENCODE	152	0.02	MIR4435-2HG
	ENCODE	152	0.02	ANKFY1
	ENCODE	152	0.02	RPL26
	ENCODE	152	0.02	MLEC
	ENCODE	152	0.02	ERCC2
	ENCODE	151	0.02	NOMO2
	ENCODE	151	0.02	GLS
	ENCODE	151	0.02	SMYD3
	ENCODE	151	0.02	FGG
	ENCODE	151	0.02	RPL37A
	ENCODE	150	0.02	MYH3
	ENCODE	150	0.02	CPD
	ENCODE	150	0.02	SLC7A11
	ENCODE	150	0.02	MRC2
	ENCODE	150	0.02	PPP1CA
	ENCODE	150	0.02	ALDH3B1
	ENCODE	150	0.02	NF2
	ENCODE	150	0.02	RNF20
	ENCODE	150	0.02	RPL10
	ENCODE	149	0.02	PRRC2C
	ENCODE	149	0.02	HIST1H4E
	ENCODE	149	0.02	VMP1
	ENCODE	149	0.02	ACTR2
	ENCODE	149	0.02	JMJD1C
	ENCODE	149	0.02	TCF4
	ENCODE	148	0.02	ADAM9
	ENCODE	148	0.02	CDC20
	ENCODE	148	0.02	EPRS
	ENCODE	148	0.02	AHCY
	ENCODE	148	0.02	GLUD1
	ENCODE	148	0.02	TFPI
	ENCODE	148	0.02	MFSD5
	ENCODE	148	0.02	SUDS3
	ENCODE	148	0.02	SLC4A7
	ENCODE	147	0.02	SHOC2
	ENCODE	147	0.02	NDUFS1
	ENCODE	147	0.02	PPP4R1
	ENCODE	146	0.02	MATR3
	ENCODE	146	0.02	THSD4
	ENCODE	146	0.02	SEC13
	ENCODE	146	0.02	MAN1A1
	ENCODE	146	0.02	DIP2B
	ENCODE	146	0.02	PHC2
	ENCODE	145	0.01	SPP1
	ENCODE	145	0.01	HNRNPU
	ENCODE	145	0.01	RBM14-RBM4
	ENCODE	145	0.01	SERINC1
	ENCODE	145	0.01	KLF13
	ENCODE	145	0.01	RBFOX2
	ENCODE	145	0.01	FADS1
	ENCODE	145	0.01	DOCK4
	ENCODE	144	0.01	GLO1
	ENCODE	144	0.01	HIST1H3D
	ENCODE	144	0.01	KDM6A
	ENCODE	144	0.01	MRAS
	ENCODE	144	0.01	PLCB1
	ENCODE	144	0.01	PGK1
	ENCODE	144	0.01	HIBADH
	ENCODE	143	0.01	IMMP2L
	ENCODE	143	0.01	TSSC1
	ENCODE	143	0.01	RPL10A
	ENCODE	143	0.01	GPATCH8
	ENCODE	143	0.01	BEX3
	ENCODE	143	0.01	CTGF
	ENCODE	143	0.01	MGA
	ENCODE	142	0.01	PLS3
	ENCODE	142	0.01	CTTN
	ENCODE	142	0.01	CXCL8
	ENCODE	142	0.01	TNKS
	ENCODE	142	0.01	LOC101929596
	ENCODE	142	0.01	EPAS1
	ENCODE	142	0.01	DDB1
	ENCODE	142	0.01	MKLN1
	ENCODE	141	0.01	KTN1
	ENCODE	141	0.01	WLS
	ENCODE	141	0.01	PDLIM5
	ENCODE	141	0.01	CALCRL
	ENCODE	140	0.01	TMEM123
	ENCODE	140	0.01	G3BP1
	ENCODE	140	0.01	MDH1
	ENCODE	140	0.01	HIST1H3H
	ENCODE	140	0.01	ACACA
	ENCODE	139	0.01	CELF2
	ENCODE	139	0.01	PUM3
	ENCODE	139	0.01	ARF1
	ENCODE	139	0.01	LOC105371814
	ENCODE	139	0.01	CCT7
	ENCODE	139	0.01	C9orf3
	ENCODE	139	0.01	MGAT4B
	ENCODE	139	0.01	PDE4B
	ENCODE	139	0.01	GOLGA4
	ENCODE	139	0.01	AKR1C1
	ENCODE	139	0.01	DDX21
	ENCODE	139	0.01	SERPINH1
	ENCODE	139	0.01	RAD23A
	ENCODE	138	0.01	MMP2
	ENCODE	138	0.01	PVT1
	ENCODE	138	0.01	MIR100HG
	ENCODE	138	0.01	SPG21
	ENCODE	138	0.01	TACC1
	ENCODE	138	0.01	LAMA2
	ENCODE	138	0.01	FTX
	ENCODE	138	0.01	SLC44A1
	ENCODE	138	0.01	UBE2D3
	ENCODE	138	0.01	NDUFS5
	ENCODE	137	0.01	EIF3A
	ENCODE	137	0.01	DMTF1
	ENCODE	137	0.01	LRPPRC
	ENCODE	137	0.01	AMFR
	ENCODE	137	0.01	CTSD
	ENCODE	137	0.01	MAPK1
	ENCODE	137	0.01	BSG
	ENCODE	137	0.01	INTS5
	ENCODE	137	0.01	SEPT11
	ENCODE	137	0.01	MYL12B
	ENCODE	137	0.01	RBBP4
	ENCODE	137	0.01	AGAP1
	ENCODE	137	0.01	SSU72
	ENCODE	137	0.01	ATP6AP2
	ENCODE	137	0.01	ATP5G1
	ENCODE	136	0.01	LOC400464
	ENCODE	136	0.01	ITGA4
	ENCODE	136	0.01	XRCC6
	ENCODE	136	0.01	CAPZA2
	ENCODE	136	0.01	MYLK
	ENCODE	136	0.01	NCOR1
	ENCODE	136	0.01	SEPT9
	ENCODE	135	0.01	RPS9
	ENCODE	135	0.01	KPNB1
	ENCODE	135	0.01	PDGFRA
	ENCODE	135	0.01	CRY1
	ENCODE	135	0.01	SH3BP4
	ENCODE	135	0.01	XPO1
	ENCODE	135	0.01	PSMC4
	ENCODE	135	0.01	GNAS
	ENCODE	135	0.01	SLC35E1
	ENCODE	135	0.01	VPS13C
	ENCODE	134	0.01	MYH10
	ENCODE	134	0.01	EIF5
	ENCODE	134	0.01	SDC1
	ENCODE	134	0.01	PFKL
	ENCODE	134	0.01	MBD1
	ENCODE	134	0.01	SSR1
	ENCODE	134	0.01	GLIS3
	ENCODE	134	0.01	RPS24
	ENCODE	133	0.01	MYDGF
	ENCODE	133	0.01	PALLD
	ENCODE	133	0.01	PPP4R1L
	ENCODE	133	0.01	UBE3B
	ENCODE	133	0.01	TRPC4AP
	ENCODE	133	0.01	PBRM1
	ENCODE	133	0.01	YWHAB
	ENCODE	133	0.01	DPP7
	ENCODE	133	0.01	TCF20
	ENCODE	133	0.01	LOC100294362
	ENCODE	133	0.01	PKNOX1
	ENCODE	132	0.01	TAX1BP1
	ENCODE	132	0.01	RHOB
	ENCODE	132	0.01	EFCAB11
	ENCODE	132	0.01	COL4A5
	ENCODE	132	0.01	PKP4
	ENCODE	132	0.01	INS-IGF2
	ENCODE	131	0.01	BDP1
	ENCODE	131	0.01	MAPKAPK3
	ENCODE	131	0.01	SMARCA2
	ENCODE	131	0.01	GAS6
	ENCODE	131	0.01	PLXNB2
	ENCODE	131	0.01	TNNT3
	ENCODE	131	0.01	POLR3H
	ENCODE	131	0.01	HNRNPA2B1
	ENCODE	131	0.01	SMAD3
	ENCODE	131	0.01	PTK2
	ENCODE	131	0.01	SEC23A
	ENCODE	130	0.01	TGM2
	ENCODE	130	0.01	KMT2C
	ENCODE	130	0.01	LIMA1
	ENCODE	130	0.01	UBE2Q2P1
	ENCODE	130	0.01	HIST1H4B
	ENCODE	130	0.01	CHD2
	ENCODE	130	0.01	VWA8
	ENCODE	130	0.01	B4GALNT1
	ENCODE	130	0.01	TAX1BP3
	ENCODE	129	0.01	GSN
	ENCODE	129	0.01	CNOT3
	ENCODE	128	0.01	ABL1
	ENCODE	128	0.01	CKAP5
	ENCODE	128	0.01	SMURF2
	ENCODE	128	0.01	PSMD1
	ENCODE	128	0.01	STAG1
	ENCODE	128	0.01	PARD3
	ENCODE	128	0.01	CCBE1
	ENCODE	128	0.01	DYRK1A
	ENCODE	128	0.01	NUP98
	ENCODE	128	0.01	LAMB2
	ENCODE	128	0.01	ADM
	ENCODE	128	0.01	FBXW11
	ENCODE	127	0.01	FYN
	ENCODE	127	0.01	PTK2B
	ENCODE	127	0.01	MAGOHB
	ENCODE	127	0.01	HSPD1
	ENCODE	127	0.01	TTLL12
	ENCODE	127	0.01	PDAP1
	ENCODE	127	0.01	HEG1
	ENCODE	127	0.01	EIF3B
	ENCODE	127	0.01	TAOK1
	ENCODE	127	0.01	STT3A
	ENCODE	126	0.01	RAN
	ENCODE	126	0.01	SON
	ENCODE	126	0.01	PHC3
	ENCODE	126	0.01	ANKRD12
	ENCODE	126	0.01	TMEM54
	ENCODE	126	0.01	EIF4A3
	ENCODE	126	0.01	PRKCE
	ENCODE	126	0.01	AFDN
	ENCODE	126	0.01	ARGLU1
	ENCODE	126	0.01	USP24
	ENCODE	126	0.01	FBXL7
	ENCODE	126	0.01	NTN1
	ENCODE	126	0.01	SYTL2
	ENCODE	126	0.01	MYO10
	ENCODE	126	0.01	SEC61A1
	ENCODE	126	0.01	RUVBL1
	ENCODE	126	0.01	ADD1
	ENCODE	126	0.01	BASP1
	ENCODE	126	0.01	PCNA
	ENCODE	125	0.01	PSD3
	ENCODE	125	0.01	SRGAP1
	ENCODE	125	0.01	PTTG1IP
	ENCODE	125	0.01	PABPC1
	ENCODE	125	0.01	RBMX
	ENCODE	125	0.01	PRSS23
	ENCODE	125	0.01	NRIP1
	ENCODE	124	0.01	KIF5C
	ENCODE	124	0.01	NEK3
	ENCODE	124	0.01	LMAN1
	ENCODE	124	0.01	NAV2
	ENCODE	124	0.01	PRPF8
	ENCODE	124	0.01	GGA2
	ENCODE	124	0.01	PLOD2
	ENCODE	124	0.01	MPRIP
	ENCODE	124	0.01	HSPA5
	ENCODE	124	0.01	DHX15
	ENCODE	124	0.01	SRSF3
	ENCODE	123	0.01	NELFB
	ENCODE	123	0.01	TG
	ENCODE	123	0.01	ZNF609
	ENCODE	123	0.01	NSD1
	ENCODE	123	0.01	FRMD6
	ENCODE	123	0.01	PFKP
	ENCODE	123	0.01	ELL2
	ENCODE	123	0.01	ITGA6
	ENCODE	122	0.01	COPB2
	ENCODE	122	0.01	EFNA5
	ENCODE	122	0.01	TTPAL
	ENCODE	122	0.01	CCT3
	ENCODE	122	0.01	MOB1A
	ENCODE	122	0.01	CD68
	ENCODE	122	0.01	HTT
	ENCODE	122	0.01	ABHD2
	ENCODE	122	0.01	TAF10
	ENCODE	122	0.01	ZFR
	ENCODE	122	0.01	CBLB
	ENCODE	121	0.01	RAB28
	ENCODE	121	0.01	DNAJB4
	ENCODE	121	0.01	DAZAP1
	ENCODE	121	0.01	PFN1
	ENCODE	121	0.01	COL8A1
	ENCODE	121	0.01	MYO1E
	ENCODE	121	0.01	GLG1
	ENCODE	121	0.01	PHACTR2
	ENCODE	121	0.01	ACAP2
	ENCODE	121	0.01	PCNX1
	ENCODE	121	0.01	TMEM131
	ENCODE	121	0.01	SLC9A3R1
	ENCODE	121	0.01	CLU
	ENCODE	120	0.01	TAP1
	ENCODE	120	0.01	RABGAP1L
	ENCODE	120	0.01	YLPM1
	ENCODE	120	0.01	FPGT-TNNI3K
	ENCODE	120	0.01	IMPDH2
	ENCODE	120	0.01	CTNND1
	ENCODE	120	0.01	CEP170
	ENCODE	120	0.01	URB1
	ENCODE	120	0.01	KIAA0368
	ENCODE	119	0.01	EHBP1
	ENCODE	119	0.01	ATF4
	ENCODE	119	0.01	MYCBP2
	ENCODE	119	0.01	SDK1
	ENCODE	119	0.01	EEF1D
	ENCODE	119	0.01	AKR1B1
	ENCODE	119	0.01	RDH10
	ENCODE	119	0.01	ALDH1A3
	ENCODE	119	0.01	ZFPM2
	ENCODE	119	0.01	CLASP1
	ENCODE	119	0.01	LINC00486
	ENCODE	119	0.01	LUM
	ENCODE	119	0.01	GNB1
	ENCODE	119	0.01	CCT4
	ENCODE	118	0.01	SCARNA7
	ENCODE	118	0.01	ITPR2
	ENCODE	118	0.01	DOCK1
	ENCODE	118	0.01	MTRNR2L8
	ENCODE	118	0.01	TSPAN3
	ENCODE	118	0.01	PPP1R18
	ENCODE	117	0.01	CLTA
	ENCODE	117	0.01	GCN1
	ENCODE	117	0.01	OGT
	ENCODE	117	0.01	EGLN1
	ENCODE	117	0.01	STRN3
	ENCODE	117	0.01	SLC39A9
	ENCODE	117	0.01	GTF3C1
	ENCODE	117	0.01	PXK
	ENCODE	117	0.01	TMEM132A
	ENCODE	117	0.01	RORB
	ENCODE	117	0.01	NUMA1
	ENCODE	117	0.01	PTEN
	ENCODE	117	0.01	KIAA1109
	ENCODE	117	0.01	SOX5
	ENCODE	117	0.01	EXOSC8
	ENCODE	116	0.01	CSE1L
	ENCODE	116	0.01	GLRX3
	ENCODE	116	0.01	IGF2
	ENCODE	116	0.01	GANAB
	ENCODE	116	0.01	ATL3
	ENCODE	116	0.01	EPHA2
	ENCODE	116	0.01	MFSD12
	ENCODE	116	0.01	TENM3
	ENCODE	116	0.01	ZNF638
	ENCODE	116	0.01	MNAT1
	ENCODE	116	0.01	PALM2-AKAP2
	ENCODE	116	0.01	MCRS1
	ENCODE	116	0.01	EIF2S2
	ENCODE	116	0.01	PHLPP1
	ENCODE	116	0.01	CCNG1
	ENCODE	115	0.01	PTPRF
	ENCODE	115	0.01	NOSIP
	ENCODE	115	0.01	EXOC4
	ENCODE	115	0.01	VLDLR
	ENCODE	115	0.01	SMG1
	ENCODE	115	0.01	AKR1C2
	ENCODE	115	0.01	CDK6
	ENCODE	115	0.01	ELOB
	ENCODE	115	0.01	PLEKHJ1
	ENCODE	115	0.01	ELF1
	ENCODE	115	0.01	NNMT
	ENCODE	115	0.01	PLAT
	ENCODE	115	0.01	AKT3
	ENCODE	115	0.01	MYL12A
	ENCODE	115	0.01	LOC100507412
	ENCODE	115	0.01	MGEA5
	ENCODE	115	0.01	PSMB4
	ENCODE	115	0.01	RTCB
	ENCODE	115	0.01	C8orf59
	ENCODE	115	0.01	RPL27A
	ENCODE	114	0.01	PLXNA1
	ENCODE	114	0.01	NFKBIA
	ENCODE	114	0.01	CDV3
	ENCODE	114	0.01	TRAF3IP1
	ENCODE	114	0.01	PSMC5
	ENCODE	114	0.01	HNRNPDL
	ENCODE	114	0.01	LDB2
	ENCODE	114	0.01	UPF1
	ENCODE	114	0.01	GTDC1
	ENCODE	114	0.01	PIEZO2
	ENCODE	114	0.01	ASAP1
	ENCODE	114	0.01	TRIAP1
	ENCODE	114	0.01	CAND1
	ENCODE	114	0.01	SMCHD1
	ENCODE	114	0.01	MFAP5
	ENCODE	114	0.01	TNIP1
	ENCODE	114	0.01	IPO7
	ENCODE	114	0.01	PRELID1
	ENCODE	114	0.01	TM4SF1
	ENCODE	114	0.01	FOXRED1
	ENCODE	114	0.01	RPL7
	ENCODE	114	0.01	CD82
	ENCODE	114	0.01	MYO18A
	ENCODE	113	0.01	FOXN3
	ENCODE	113	0.01	CSF1R
	ENCODE	113	0.01	SETD7
	ENCODE	113	0.01	STARD13
	ENCODE	113	0.01	ERGIC2
	ENCODE	113	0.01	KRT19
	ENCODE	113	0.01	CASK
	ENCODE	113	0.01	MAGI2
	ENCODE	113	0.01	TNC
	ENCODE	113	0.01	DRAM1
	ENCODE	113	0.01	TBCA
	ENCODE	113	0.01	LOC440434
	ENCODE	113	0.01	RUNX1
	ENCODE	113	0.01	SRSF9
	ENCODE	113	0.01	ABLIM1
	ENCODE	113	0.01	DGKH
	ENCODE	113	0.01	NEB
	ENCODE	112	0.01	EML4
	ENCODE	112	0.01	CDH13
	ENCODE	112	0.01	PCNX2
	ENCODE	112	0.01	CCAR2
	ENCODE	112	0.01	FH
	ENCODE	112	0.01	NBAS
	ENCODE	112	0.01	GSTM3
	ENCODE	112	0.01	YWHAG
	ENCODE	112	0.01	RPL15
	ENCODE	112	0.01	C16orf72
	ENCODE	112	0.01	ARHGEF10
	ENCODE	112	0.01	SH3BGRL
	ENCODE	112	0.01	HNRNPL
	ENCODE	112	0.01	MDM2
	ENCODE	111	0.01	ACTC1
	ENCODE	111	0.01	ATXN1
	ENCODE	111	0.01	ARPC4-TTLL3
	ENCODE	111	0.01	CD63
	ENCODE	111	0.01	SAR1A
	ENCODE	111	0.01	TSEN34
	ENCODE	111	0.01	HIPK3
	ENCODE	111	0.01	FAT2
	ENCODE	111	0.01	SRSF7
	ENCODE	111	0.01	PTBP3
	ENCODE	111	0.01	BBX
	ENCODE	111	0.01	DUSP1
	ENCODE	111	0.01	KRT7
	ENCODE	111	0.01	NOLC1
	ENCODE	111	0.01	STIM1
	ENCODE	111	0.01	LOC101928174
	ENCODE	111	0.01	QKI
	ENCODE	111	0.01	CDK17
	ENCODE	110	0.01	PSMD2
	ENCODE	110	0.01	KIAA1614
	ENCODE	110	0.01	AFP
	ENCODE	110	0.01	PTPRG
	ENCODE	110	0.01	PLD3
	ENCODE	110	0.01	NAP1L4
	ENCODE	110	0.01	TPR
	ENCODE	110	0.01	ARHGAP24
	ENCODE	110	0.01	STAG2
	ENCODE	110	0.01	FKBP9
	ENCODE	110	0.01	POLDIP3
	ENCODE	110	0.01	PLPP3
	ENCODE	110	0.01	NFIB
	ENCODE	110	0.01	SUB1
	ENCODE	110	0.01	PNPO
	ENCODE	110	0.01	ZNF335
	ENCODE	110	0.01	FOXP2
	ENCODE	110	0.01	ITM2B
	ENCODE	110	0.01	DLC1
	ENCODE	110	0.01	SLK
	ENCODE	110	0.01	RPS6KA3
	ENCODE	109	0.01	DGKI
	ENCODE	109	0.01	SEL1L
	ENCODE	109	0.01	EGFR
	ENCODE	109	0.01	MDN1
	ENCODE	109	0.01	CD164
	ENCODE	109	0.01	PPP1R12A
	ENCODE	109	0.01	TRMT1L
	ENCODE	109	0.01	ALDH2
	ENCODE	109	0.01	FAM172A
	ENCODE	109	0.01	RPS15A
	ENCODE	109	0.01	MORF4L1
	ENCODE	109	0.01	XRN2
	ENCODE	109	0.01	MRPS5
	ENCODE	109	0.01	DAPK1
	ENCODE	109	0.01	CUX1
	ENCODE	108	0.01	TOP2A
	ENCODE	108	0.01	MED15
	ENCODE	108	0.01	PARP6
	ENCODE	108	0.01	LAMP1
	ENCODE	108	0.01	HIST1H2BF
	ENCODE	108	0.01	RBM27
	ENCODE	108	0.01	NCOA2
	ENCODE	108	0.01	P3H4
	ENCODE	108	0.01	SERBP1
	ENCODE	108	0.01	TRPS1
	ENCODE	108	0.01	C9orf40
	ENCODE	108	0.01	C19orf43
	ENCODE	108	0.01	MECOM
	ENCODE	108	0.01	PPIA
	ENCODE	107	0.01	SERPINA3
	ENCODE	107	0.01	UBE3C
	ENCODE	107	0.01	NRG1
	ENCODE	107	0.01	PSMB7
	ENCODE	107	0.01	PXN
	ENCODE	107	0.01	RBPJ
	ENCODE	107	0.01	NFE2L1
	ENCODE	107	0.01	PARD3B
	ENCODE	107	0.01	PDCD4
	ENCODE	107	0.01	ANKH
	ENCODE	107	0.01	PPP2R1B
	ENCODE	107	0.01	PPP6R1
	ENCODE	107	0.01	CDC5L
	ENCODE	106	0.01	HADHA
	ENCODE	106	0.01	SKIV2L2
	ENCODE	106	0.01	HIST1H4D
	ENCODE	106	0.01	NAT10
	ENCODE	106	0.01	SCFD2
	ENCODE	106	0.01	ATP2A2
	ENCODE	106	0.01	PTBP1
	ENCODE	106	0.01	OPA1
	ENCODE	106	0.01	HMBOX1
	ENCODE	106	0.01	USO1
	ENCODE	106	0.01	VLDLR-AS1
	ENCODE	106	0.01	ADK
	ENCODE	106	0.01	TENM4
	ENCODE	105	0.01	DPYSL3
	ENCODE	105	0.01	IVNS1ABP
	ENCODE	105	0.01	CENPP
	ENCODE	105	0.01	ANXA5
	ENCODE	105	0.01	RBMS1
	ENCODE	105	0.01	YARS
	ENCODE	105	0.01	RNF13
	ENCODE	105	0.01	SUN1
	ENCODE	105	0.01	RPL18
	ENCODE	105	0.01	HIST1H4K
	ENCODE	105	0.01	OSBPL8
	ENCODE	105	0.01	TANC2
	ENCODE	105	0.01	FZD3
	ENCODE	105	0.01	DDIT4
	ENCODE	105	0.01	REV3L
	ENCODE	105	0.01	PDXDC1
	ENCODE	104	0.01	GEMIN5
	ENCODE	104	0.01	AES
	ENCODE	104	0.01	RICTOR
	ENCODE	104	0.01	FGFR1
	ENCODE	104	0.01	BAZ1B
	ENCODE	104	0.01	RREB1
	ENCODE	104	0.01	MTA2
	ENCODE	104	0.01	LMO7
	ENCODE	104	0.01	HOTS
	ENCODE	104	0.01	WIPI1
	ENCODE	104	0.01	ARPC4
	ENCODE	104	0.01	ARHGAP29
	ENCODE	104	0.01	CDH2
	ENCODE	104	0.01	SKI
	ENCODE	103	0.01	PCDH9
	ENCODE	103	0.01	RAD21
	ENCODE	103	0.01	DNTTIP2
	ENCODE	103	0.01	CPSF6
	ENCODE	103	0.01	MYO1C
	ENCODE	103	0.01	HYOU1
	ENCODE	103	0.01	DCP2
	ENCODE	103	0.01	BACH1
	ENCODE	103	0.01	UCK2
	ENCODE	103	0.01	XRN1
	ENCODE	103	0.01	DHX9
	ENCODE	103	0.01	ANXA6
	ENCODE	103	0.01	BLZF1
	ENCODE	102	0.01	PRNP
	ENCODE	102	0.01	PSMB2
	ENCODE	102	0.01	CMSS1
	ENCODE	102	0.01	TAPBPL
	ENCODE	102	0.01	RASAL1
	ENCODE	102	0.01	LEPR
	ENCODE	102	0.01	SLC16A1
	ENCODE	102	0.01	NCDN
	ENCODE	102	0.01	CEP152
	ENCODE	102	0.01	MICAL2
	ENCODE	102	0.01	PUM1
	ENCODE	102	0.01	HDAC9
	ENCODE	102	0.01	ZMAT3
	ENCODE	102	0.01	PSMD13
	ENCODE	102	0.01	YWHAE
	ENCODE	102	0.01	RNY1
	ENCODE	101	0.01	CDC42BPA
	ENCODE	101	0.01	ATRX
	ENCODE	101	0.01	RBBP7
	ENCODE	101	0.01	MARCKS
	ENCODE	101	0.01	HIST1H3B
	ENCODE	101	0.01	UHMK1
	ENCODE	101	0.01	NME1
	ENCODE	101	0.01	KRT13
	ENCODE	101	0.01	U2AF2
	ENCODE	101	0.01	BIVM-ERCC5
	ENCODE	101	0.01	CHAF1A
	ENCODE	101	0.01	ZCCHC24
	ENCODE	101	0.01	TTC28
	ENCODE	101	0.01	TSPAN14
	ENCODE	101	0.01	FKBP5
	ENCODE	101	0.01	TRPM7
	ENCODE	101	0.01	ANAPC13
	ENCODE	101	0.01	PKN1
	ENCODE	101	0.01	CKAP4
	ENCODE	100	0.01	RPL17-C18orf32
	ENCODE	100	0.01	PPP2CA
	ENCODE	100	0.01	CHCHD3
	ENCODE	100	0.01	RPS10-NUDT3
	ENCODE	100	0.01	SEMA3C
	ENCODE	100	0.01	ARHGAP5
	ENCODE	100	0.01	FPGT
	ENCODE	100	0.01	DDOST
	ENCODE	100	0.01	S100A16
	ENCODE	100	0.01	MFSD8
	ENCODE	100	0.01	PARK2
	ENCODE	100	0.01	ARL6IP1
	ENCODE	100	0.01	ANKRD10
	ENCODE	100	0.01	FLJ31356
	ENCODE	100	0.01	PRKCH
	ENCODE	100	0.01	AAGAB
	ENCODE	100	0.01	ANKRD36
	ENCODE	100	0.01	ATP1A1-AS1
	ENCODE	99	0.01	LOC101927751
	ENCODE	99	0.01	FAF1
	ENCODE	99	0.01	CTIF
	ENCODE	99	0.01	GPATCH2L
	ENCODE	99	0.01	SLC7A5
	ENCODE	99	0.01	PLSCR4
	ENCODE	99	0.01	NCAPD2
	ENCODE	99	0.01	ARID5B
	ENCODE	99	0.01	WDR26
	ENCODE	99	0.01	EFR3A
	ENCODE	99	0.01	ZSWIM6
	ENCODE	99	0.01	STAT3
	ENCODE	98	0.01	P4HA1
	ENCODE	98	0.01	SQLE
	ENCODE	98	0.01	ADCY3
	ENCODE	98	0.01	CCT6A
	ENCODE	98	0.01	ABI1
	ENCODE	98	0.01	BNC2
	ENCODE	98	0.01	NEK7
	ENCODE	98	0.01	GRB10
	ENCODE	98	0.01	JAZF1
	ENCODE	98	0.01	SYNE2
	ENCODE	98	0.01	APEH
	ENCODE	98	0.01	S100A9
	ENCODE	98	0.01	CACNA2D1
	ENCODE	98	0.01	RPL17
	ENCODE	98	0.01	ACTA2-AS1
	ENCODE	98	0.01	AKAP2
	ENCODE	98	0.01	GNAQ
	ENCODE	98	0.01	METTL9
	ENCODE	98	0.01	RBM4
	ENCODE	98	0.01	ARHGAP26
	ENCODE	98	0.01	UGP2
	ENCODE	97	0.01	MAT2B
	ENCODE	97	0.01	ARHGEF7
	ENCODE	97	0.01	ACSL1
	ENCODE	97	0.01	MIR1282
	ENCODE	97	0.01	PTP4A2
	ENCODE	97	0.01	SLC7A11-AS1
	ENCODE	97	0.01	YIPF2
	ENCODE	97	0.01	EIF3D
	ENCODE	97	0.01	CAB39
	ENCODE	97	0.01	SERINC3
	ENCODE	97	0.01	INTS10
	ENCODE	97	0.01	STXBP5
	ENCODE	97	0.01	SNRPB
	ENCODE	97	0.01	HNRNPH1
	ENCODE	97	0.01	NORAD
	ENCODE	97	0.01	CDC42BPB
	ENCODE	97	0.01	EYA3
	ENCODE	97	0.01	PAIP2
	ENCODE	97	0.01	LOC101927668
	ENCODE	97	0.01	UBAC1
	ENCODE	97	0.01	MCM4
	ENCODE	97	0.01	MRPL11
	ENCODE	96	0.01	KDM4C
	ENCODE	96	0.01	FTH1
	ENCODE	96	0.01	PITPNB
	ENCODE	96	0.01	SPEN
	ENCODE	96	0.01	MLF2
	ENCODE	96	0.01	SULF1
	ENCODE	96	0.01	TPST1
	ENCODE	96	0.01	ADD3
	ENCODE	96	0.01	COG1
	ENCODE	96	0.01	PPIB
	ENCODE	96	0.01	CSNK1G1
	ENCODE	96	0.01	ITGA11
	ENCODE	96	0.01	ACIN1
	ENCODE	96	0.01	DGCR2
	ENCODE	96	0.01	SWAP70
	ENCODE	96	0.01	SEMA3A
	ENCODE	96	0.01	MGAT1
	ENCODE	96	0.01	WNK1
	ENCODE	96	0.01	C6orf89
	ENCODE	96	0.01	NOMO1
	ENCODE	96	0.01	PLEKHB2
	ENCODE	96	0.01	EMX2OS
	ENCODE	96	0.01	AAMDC
	ENCODE	96	0.01	NUMBL
	ENCODE	95	0.01	KLF12
	ENCODE	95	0.01	DDX6
	ENCODE	95	0.01	BRWD1
	ENCODE	95	0.01	LRP6
	ENCODE	95	0.01	ATP8B2
	ENCODE	95	0.01	BICC1
	ENCODE	95	0.01	THADA
	ENCODE	95	0.01	LOC102723704
	ENCODE	95	0.01	HNRNPF
	ENCODE	95	0.01	RPL23
	ENCODE	95	0.01	RASGRF1
	ENCODE	95	0.01	SIRT1
	ENCODE	95	0.01	MGAT4C
	ENCODE	95	0.01	USP53
	ENCODE	95	0.01	STUB1
	ENCODE	95	0.01	NPHP3-ACAD11
	ENCODE	95	0.01	MBD3
	ENCODE	95	0.01	ZMIZ1
	ENCODE	95	0.01	SEC24C
	ENCODE	94	0.01	C1orf216
	ENCODE	94	0.01	MT2A
	ENCODE	94	0.01	TMED10
	ENCODE	94	0.01	THRAP3
	ENCODE	94	0.01	TM9SF2
	ENCODE	94	0.01	THBS2
	ENCODE	94	0.01	NUF2
	ENCODE	94	0.01	ITPR3
	ENCODE	94	0.01	SNX9
	ENCODE	94	0.01	NMD3
	ENCODE	94	0.01	PIGS
	ENCODE	94	0.01	PTPN14
	ENCODE	94	0.01	ABCA1
	ENCODE	94	0.01	ODC1
	ENCODE	94	0.01	SSBP2
	ENCODE	94	0.01	FNDC3A
	ENCODE	94	0.01	EEF1B2
	ENCODE	94	0.01	KDM3A
	ENCODE	94	0.01	MED13
	ENCODE	94	0.01	FAM166A
	ENCODE	94	0.01	ADGRL2
	ENCODE	94	0.01	SNRPB2
	ENCODE	94	0.01	ADAM10
	ENCODE	94	0.01	ZFAND5
	ENCODE	94	0.01	SRGAP2B
	ENCODE	94	0.01	FIRRE
	ENCODE	94	0.01	TF
	ENCODE	94	0.01	RSL1D1
	ENCODE	93	0.01	GBE1
	ENCODE	93	0.01	FILIP1L
	ENCODE	93	0.01	HK2
	ENCODE	93	0.01	INTS4
	ENCODE	93	0.01	LASP1
	ENCODE	93	0.01	INTS3
	ENCODE	93	0.01	LAMB3
	ENCODE	93	0.01	PIK3CA
	ENCODE	93	0.01	SPTLC2
	ENCODE	93	0.01	SLC39A14
	ENCODE	93	0.01	PPFIBP1
	ENCODE	93	0.01	PCCA
	ENCODE	93	0.01	ZC3H7B
	ENCODE	93	0.01	HIST1H4J
	ENCODE	93	0.01	PA2G4
	ENCODE	93	0.01	BHLHE40
	ENCODE	93	0.01	CD9
	ENCODE	93	0.01	ZNFX1
	ENCODE	93	0.01	SFXN1
	ENCODE	93	0.01	SLC8A1
	ENCODE	93	0.01	F2R
	ENCODE	93	0.01	PECAM1
	ENCODE	93	0.01	ZNF451
	ENCODE	93	0.01	VTI1A
	ENCODE	93	0.01	RPS3A
	ENCODE	92	0.01	HIST2H2AC
	ENCODE	92	0.01	RABGEF1
	ENCODE	92	0.01	ERBB2
	ENCODE	92	0.01	EZR
	ENCODE	92	0.01	TSPAN17
	ENCODE	92	0.01	SPCS3
	ENCODE	92	0.01	NUP205
	ENCODE	92	0.01	MYO1B
	ENCODE	92	0.01	OS9
	ENCODE	92	0.01	USP3
	ENCODE	92	0.01	SRRM2
	ENCODE	92	0.01	EPS15
	ENCODE	92	0.01	HIST1H2AM
	ENCODE	92	0.01	MPZL1
	ENCODE	92	0.01	CFAP54
	ENCODE	92	0.01	WDPCP
	ENCODE	92	0.01	RGS3
	ENCODE	91	0.01	ATP6V0E1
	ENCODE	91	0.01	CNN3
	ENCODE	91	0.01	SYNE1
	ENCODE	91	0.01	GNA12
	ENCODE	91	0.01	NIN
	ENCODE	91	0.01	NUFIP2
	ENCODE	91	0.01	KCNJ2
	ENCODE	91	0.01	MSI2
	ENCODE	91	0.01	PTPRS
	ENCODE	91	0.01	PDS5B
	ENCODE	91	0.01	RERE
	ENCODE	91	0.01	KIF13A
	ENCODE	91	0.01	CDC37
	ENCODE	91	0.01	COX4I1
	ENCODE	91	0.01	NFE2L2
	ENCODE	91	0.01	G3BP2
	ENCODE	91	0.01	ITGA1
	ENCODE	90	0.01	CLIP1
	ENCODE	90	0.01	PIK3R1
	ENCODE	90	0.01	COL11A1
	ENCODE	90	0.01	ETF1
	ENCODE	90	0.01	TAF6L
	ENCODE	90	0.01	LOC102723778
	ENCODE	90	0.01	EXOC1
	ENCODE	90	0.01	GOSR2
	ENCODE	90	0.01	NLGN1
	ENCODE	90	0.01	NTHL1
	ENCODE	90	0.01	IDH3B
	ENCODE	90	0.01	UBE2H
	ENCODE	90	0.01	MAP4K3
	ENCODE	90	0.01	STAT1
	ENCODE	90	0.01	DCK
	ENCODE	90	0.01	RORA-AS1
	ENCODE	90	0.01	PRRC2A
	ENCODE	89	0.01	AP2B1
	ENCODE	89	0.01	ZBTB38
	ENCODE	89	0.01	NAV1
	ENCODE	89	0.01	HIST1H2BJ
	ENCODE	89	0.01	UAP1
	ENCODE	89	0.01	MBTPS1
	ENCODE	89	0.01	KCNMA1
	ENCODE	89	0.01	INPP5B
	ENCODE	89	0.01	RPS6KA2
	ENCODE	89	0.01	ITCH
	ENCODE	89	0.01	COG5
	ENCODE	89	0.01	DMD
	ENCODE	89	0.01	HNRNPM
	ENCODE	89	0.01	SELENOP
	ENCODE	89	0.01	HMGA1
	ENCODE	89	0.01	MIB1
	ENCODE	89	0.01	CD99L2
	ENCODE	89	0.01	CELF1
	ENCODE	89	0.01	VPS13D
	ENCODE	89	0.01	RAB2A
	ENCODE	89	0.01	LGALS3BP
	ENCODE	89	0.01	YKT6
	ENCODE	89	0.01	ERCC5
	ENCODE	89	0.01	SPAG16
	ENCODE	88	0.01	SLC23A1
	ENCODE	88	0.01	ANK3
	ENCODE	88	0.01	MAN2B1
	ENCODE	88	0.01	SYNC
	ENCODE	88	0.01	JUND
	ENCODE	88	0.01	LOXL2
	ENCODE	88	0.01	GALNT12
	ENCODE	88	0.01	GPR161
	ENCODE	88	0.01	UBA1
	ENCODE	88	0.01	KCTD12
	ENCODE	88	0.01	LRRC57
	ENCODE	88	0.01	FBLN1
	ENCODE	88	0.01	FARP1
	ENCODE	88	0.01	RAPGEF1
	ENCODE	88	0.01	GBF1
	ENCODE	88	0.01	PRPF40A
	ENCODE	88	0.01	NFIA
	ENCODE	88	0.01	LONP1
	ENCODE	88	0.01	ARPP19
	ENCODE	88	0.01	PIP5K1A
	ENCODE	88	0.01	ADH1B
	ENCODE	88	0.01	UBAC2
	ENCODE	88	0.01	NDUFS7
	ENCODE	88	0.01	PDZRN3
	ENCODE	88	0.01	DOPEY1
	ENCODE	88	0.01	SMU1
	ENCODE	88	0.01	SIPA1L3
	ENCODE	88	0.01	ZDHHC21
	ENCODE	87	0.01	PKD1
	ENCODE	87	0.01	USP25
	ENCODE	87	0.01	NT5E
	ENCODE	87	0.01	RHOC
	ENCODE	87	0.01	AP2A2
	ENCODE	87	0.01	MDGA1
	ENCODE	87	0.01	SUPT3H
	ENCODE	87	0.01	ARF5
	ENCODE	87	0.01	ACSL3
	ENCODE	87	0.01	CD93
	ENCODE	87	0.01	GRINA
	ENCODE	87	0.01	SYPL1
	ENCODE	87	0.01	SAMD4A
	ENCODE	87	0.01	ACLY
	ENCODE	87	0.01	S100A6
	ENCODE	87	0.01	DNM2
	ENCODE	86	0.01	RAI14
	ENCODE	86	0.01	PPP2R1A
	ENCODE	86	0.01	GFPT1
	ENCODE	86	0.01	CCT2
	ENCODE	86	0.01	CHD9
	ENCODE	86	0.01	SUMF2
	ENCODE	86	0.01	CEBPB-AS1
	ENCODE	86	0.01	AFF4
	ENCODE	86	0.01	CEBPB
	ENCODE	86	0.01	ERLIN1
	ENCODE	86	0.01	PARVB
	ENCODE	86	0.01	GOLGA6L4
	ENCODE	86	0.01	SMARCD3
	ENCODE	86	0.01	A1BG-AS1
	ENCODE	86	0.01	MXRA8
	ENCODE	86	0.01	SNX29
	ENCODE	86	0.01	KCTD20
	ENCODE	86	0.01	PSMG1
	ENCODE	85	0.01	DIAPH2
	ENCODE	85	0.01	COL17A1
	ENCODE	85	0.01	GPSM1
	ENCODE	85	0.01	DBN1
	ENCODE	85	0.01	RPL31
	ENCODE	85	0.01	MMP1
	ENCODE	85	0.01	ESYT2
	ENCODE	85	0.01	USP32
	ENCODE	85	0.01	MAP2K5
	ENCODE	85	0.01	TJP1
	ENCODE	85	0.01	EIF4EBP2
	ENCODE	85	0.01	FAM120A
	ENCODE	85	0.01	MAGED2
	ENCODE	85	0.01	RDH10-AS1
	ENCODE	85	0.01	RPL14
	ENCODE	85	0.01	HIST1H3C
	ENCODE	85	0.01	TTC37
	ENCODE	85	0.01	LOC101928323
	ENCODE	85	0.01	EIF4G3
	ENCODE	85	0.01	FNIP1
	ENCODE	85	0.01	GREB1
	ENCODE	85	0.01	PHF14
	ENCODE	85	0.01	REEP3
	ENCODE	85	0.01	RND3
	ENCODE	85	0.01	OGDH
	ENCODE	85	0.01	WTAPP1
	ENCODE	85	0.01	TNFRSF10B
	ENCODE	85	0.01	WWTR1
	ENCODE	85	0.01	ANTXR2
	ENCODE	85	0.01	USP5
	ENCODE	85	0.01	MCC
	ENCODE	84	0.01	PANX1
	ENCODE	84	0.01	PTPRE
	ENCODE	84	0.01	DSG3
	ENCODE	84	0.01	SARS
	ENCODE	84	0.01	ASTN1
	ENCODE	84	0.01	PHF3
	ENCODE	84	0.01	PSME4
	ENCODE	84	0.01	SAT1
	ENCODE	84	0.01	XPR1
	ENCODE	84	0.01	UBQLN1
	ENCODE	84	0.01	RAB10
	ENCODE	84	0.01	MAPK8
	ENCODE	84	0.01	C11orf58
	ENCODE	84	0.01	SLC2A3
	ENCODE	84	0.01	B3GALT6
	ENCODE	84	0.01	CENPO
	ENCODE	84	0.01	CCNI
	ENCODE	84	0.01	YIPF5
	ENCODE	84	0.01	CSRP1
	ENCODE	84	0.01	SLC25A44
	ENCODE	84	0.01	GPC3
	ENCODE	84	0.01	CHKA
	ENCODE	84	0.01	USP15
	ENCODE	84	0.01	PEG10
	ENCODE	84	0.01	CCSER2
	ENCODE	84	0.01	ERBIN
	ENCODE	83	0.01	MTBP
	ENCODE	83	0.01	HDAC8
	ENCODE	83	0.01	DLEU2
	ENCODE	83	0.01	TBC1D5
	ENCODE	83	0.01	CYFIP1
	ENCODE	83	0.01	MTCH1
	ENCODE	83	0.01	DIP2C
	ENCODE	83	0.01	TRIP13
	ENCODE	83	0.01	ATF6
	ENCODE	83	0.01	ARHGDIA
	ENCODE	83	0.01	ILK
	ENCODE	83	0.01	MCFD2
	ENCODE	83	0.01	LRRC59
	ENCODE	83	0.01	MCAM
	ENCODE	83	0.01	HP1BP3
	ENCODE	83	0.01	SLC20A1
	ENCODE	83	0.01	PSMD4
	ENCODE	83	0.01	GHITM
	ENCODE	83	0.01	ZMYM4
	ENCODE	83	0.01	SNORA48
	ENCODE	83	0.01	DCTN2
	ENCODE	82	0.01	FCHSD2
	ENCODE	82	0.01	MET
	ENCODE	82	0.01	ZYX
	ENCODE	82	0.01	C16orf62
	ENCODE	82	0.01	ARHGEF28
	ENCODE	82	0.01	SPECC1
	ENCODE	82	0.01	SF3B3
	ENCODE	82	0.01	DOCK9
	ENCODE	82	0.01	NSD3
	ENCODE	82	0.01	AKAP11
	ENCODE	82	0.01	SECTM1
	ENCODE	82	0.01	LYZ
	ENCODE	82	0.01	HDAC10
	ENCODE	82	0.01	NCOA3
	ENCODE	82	0.01	MEF2A
	ENCODE	82	0.01	LOC100289580
	ENCODE	82	0.01	TBC1D22A
	ENCODE	82	0.01	DLGAP5
	ENCODE	82	0.01	GALNT2
	ENCODE	82	0.01	KCNQ5
	ENCODE	82	0.01	LAMA3
	ENCODE	82	0.01	DDAH1
	ENCODE	82	0.01	ATP5F1
	ENCODE	82	0.01	ARPC1B
	ENCODE	82	0.01	ARSA
	ENCODE	82	0.01	PEAK1
	ENCODE	82	0.01	HIPK2
	ENCODE	82	0.01	RUFY1
	ENCODE	82	0.01	CDH5
	ENCODE	81	0.01	NCSTN
	ENCODE	81	0.01	SREK1IP1
	ENCODE	81	0.01	FAM155A
	ENCODE	81	0.01	FAM49A
	ENCODE	81	0.01	TRRAP
	ENCODE	81	0.01	RASAL2
	ENCODE	81	0.01	HERC4
	ENCODE	81	0.01	DYRK4
	ENCODE	81	0.01	CHD1
	ENCODE	81	0.01	MBNL2
	ENCODE	81	0.01	ATF7IP
	ENCODE	81	0.01	UGDH-AS1
	ENCODE	81	0.01	FAM103A1
	ENCODE	81	0.01	VKORC1L1
	ENCODE	81	0.01	LRP11
	ENCODE	81	0.01	LOC104968399
	ENCODE	81	0.01	KIF7
	ENCODE	81	0.01	ZNF783
	ENCODE	81	0.01	IPO9-AS1
	ENCODE	81	0.01	SP3
	ENCODE	81	0.01	HK1
	ENCODE	81	0.01	KRT18
	ENCODE	81	0.01	CPNE1
	ENCODE	81	0.01	TANC1
	ENCODE	81	0.01	BHLHE40-AS1
	ENCODE	80	0.01	IGFBP7
	ENCODE	80	0.01	ZKSCAN1
	ENCODE	80	0.01	KMT2A
	ENCODE	80	0.01	WSB1
	ENCODE	80	0.01	PAPD5
	ENCODE	80	0.01	PAIP1
	ENCODE	80	0.01	DNAJA2
	ENCODE	80	0.01	TM9SF4
	ENCODE	80	0.01	MPP6
	ENCODE	80	0.01	BMP1
	ENCODE	80	0.01	RBL2
	ENCODE	80	0.01	DDX60L
	ENCODE	80	0.01	KLHL24
	ENCODE	80	0.01	AP3D1
	ENCODE	80	0.01	SSH2
	ENCODE	80	0.01	ATP11A
	ENCODE	80	0.01	LMAN2
	ENCODE	80	0.01	CDKAL1
	ENCODE	80	0.01	ST6GALNAC3
	ENCODE	80	0.01	BAP1
	ENCODE	80	0.01	EIF5A
	ENCODE	80	0.01	FMNL2
	ENCODE	80	0.01	UBE2E1
	ENCODE	80	0.01	RPE
	ENCODE	80	0.01	MYHAS
	ENCODE	80	0.01	CA12
	ENCODE	80	0.01	SNX22
	ENCODE	80	0.01	RALGAPA2
	ENCODE	80	0.01	HSPA14
	ENCODE	80	0.01	UBA7
	ENCODE	80	0.01	MIR124-2HG
	ENCODE	80	0.01	RRBP1
	ENCODE	80	0.01	BDH2
	ENCODE	80	0.01	PIK3C2A
	ENCODE	80	0.01	KANSL1
	ENCODE	80	0.01	BAZ1A
	ENCODE	79	0.01	GALNT13
	ENCODE	79	0.01	ILF2
	ENCODE	79	0.01	ZFHX3
	ENCODE	79	0.01	NUP153
	ENCODE	79	0.01	AFAP1L1
	ENCODE	79	0.01	KANK2
	ENCODE	79	0.01	NAMPT
	ENCODE	79	0.01	KLHL5
	ENCODE	79	0.01	MYH11
	ENCODE	79	0.01	AKT2
	ENCODE	79	0.01	KDM3B
	ENCODE	79	0.01	LAMP2
	ENCODE	79	0.01	TNFAIP3
	ENCODE	79	0.01	CPNE3
	ENCODE	79	0.01	CCSER1
	ENCODE	79	0.01	PPP4R3B
	ENCODE	79	0.01	SHC1
	ENCODE	79	0.01	FBL
	ENCODE	79	0.01	ATP11B
	ENCODE	79	0.01	ASCC3
	ENCODE	79	0.01	RABGAP1
	ENCODE	79	0.01	MMADHC
	ENCODE	79	0.01	AKAP6
	ENCODE	79	0.01	PGM3
	ENCODE	79	0.01	NUP107
	ENCODE	79	0.01	YBX3
	ENCODE	79	0.01	PINX1
	ENCODE	79	0.01	FDFT1
	ENCODE	79	0.01	LIMS1
	ENCODE	79	0.01	PTPRD
	ENCODE	79	0.01	DPYD-AS1
	ENCODE	79	0.01	MAST4
	ENCODE	79	0.01	UACA
	ENCODE	79	0.01	ARHGAP32
	ENCODE	79	0.01	NIPBL
	ENCODE	79	0.01	HIVEP2
	ENCODE	79	0.01	PCM1
	ENCODE	79	0.01	STK11IP
	ENCODE	79	0.01	TIE1
	ENCODE	78	0.01	SBF1
	ENCODE	78	0.01	XPO5
	ENCODE	78	0.01	ZBTB16
	ENCODE	78	0.01	RIOK3
	ENCODE	78	0.01	TTL
	ENCODE	78	0.01	CDKN1A
	ENCODE	78	0.01	ATM
	ENCODE	78	0.01	KCTD15
	ENCODE	78	0.01	LOC730100
	ENCODE	78	0.01	CLPTM1
	ENCODE	78	0.01	PARP4
	ENCODE	78	0.01	PES1
	ENCODE	78	0.01	MCPH1
	ENCODE	78	0.01	BCAT1
	ENCODE	78	0.01	PEBP1
	ENCODE	78	0.01	SMAD5
	ENCODE	78	0.01	RUVBL2
	ENCODE	78	0.01	H2AFY
	ENCODE	78	0.01	SSR2
	ENCODE	78	0.01	PHLDB2
	ENCODE	78	0.01	AP1B1
	ENCODE	78	0.01	SNORD10
	ENCODE	78	0.01	SRSF5
	ENCODE	78	0.01	THOC7
	ENCODE	78	0.01	BROX
	ENCODE	78	0.01	TALDO1
	ENCODE	78	0.01	NARS
	ENCODE	77	0.01	SMAD6
	ENCODE	77	0.01	STIP1
	ENCODE	77	0.01	AARS
	ENCODE	77	0.01	NUMB
	ENCODE	77	0.01	RAB1A
	ENCODE	77	0.01	RHOXF2
	ENCODE	77	0.01	BMP5
	ENCODE	77	0.01	RB1CC1
	ENCODE	77	0.01	ADAM17
	ENCODE	77	0.01	RHOXF2B
	ENCODE	77	0.01	EPB41
	ENCODE	77	0.01	ANKS1A
	ENCODE	77	0.01	ABCD3
	ENCODE	77	0.01	WDR3
	ENCODE	77	0.01	SKIV2L
	ENCODE	77	0.01	HIST1H2BC
	ENCODE	77	0.01	AEBP1
	ENCODE	77	0.01	YTHDF1
	ENCODE	77	0.01	ACTA1
	ENCODE	77	0.01	PSMC3
	ENCODE	77	0.01	MRPS27
	ENCODE	77	0.01	IQCG
	ENCODE	77	0.01	CDS2
	ENCODE	77	0.01	CENPN
	ENCODE	77	0.01	GNAI2
	ENCODE	77	0.01	PARP1
	ENCODE	77	0.01	COL4A2-AS1
	ENCODE	77	0.01	GMPS
	ENCODE	77	0.01	INSIG1
	ENCODE	77	0.01	ACVR2A
	ENCODE	77	0.01	SIRT2
	ENCODE	76	0.01	KRT14
	ENCODE	76	0.01	KCTD1
	ENCODE	76	0.01	RLIM
	ENCODE	76	0.01	EMP1
	ENCODE	76	0.01	CEP350
	ENCODE	76	0.01	CCND2
	ENCODE	76	0.01	SBF2
	ENCODE	76	0.01	LCP1
	ENCODE	76	0.01	NAA50
	ENCODE	76	0.01	RBSN
	ENCODE	76	0.01	GALNT1
	ENCODE	76	0.01	PI4KA
	ENCODE	76	0.01	TM7SF3
	ENCODE	76	0.01	EWSR1
	ENCODE	76	0.01	APBB2
	ENCODE	76	0.01	KIF2C
	ENCODE	76	0.01	SPOCK1
	ENCODE	76	0.01	HTATIP2
	ENCODE	76	0.01	RRP7A
	ENCODE	76	0.01	EGLN2
	ENCODE	76	0.01	KIF1C
	ENCODE	76	0.01	RAB4B-EGLN2
	ENCODE	76	0.01	DPP10
	ENCODE	76	0.01	DNAJC10
	ENCODE	75	0.01	NUDT21
	ENCODE	75	0.01	EBF1
	ENCODE	75	0.01	ATP6V1A
	ENCODE	75	0.01	ANKHD1-EIF4EBP3
	ENCODE	75	0.01	C3orf49
	ENCODE	75	0.01	HIST1H4H
	ENCODE	75	0.01	COPZ1
	ENCODE	75	0.01	ACTR1A
	ENCODE	75	0.01	KHDRBS1
	ENCODE	75	0.01	BUB3
	ENCODE	75	0.01	AFF1
	ENCODE	75	0.01	ZNF407
	ENCODE	75	0.01	DHRS2
	ENCODE	75	0.01	TMX4
	ENCODE	75	0.01	XPOT
	ENCODE	75	0.01	ADAMTS6
	ENCODE	75	0.01	LRRFIP1
	ENCODE	75	0.01	UBE2G1
	ENCODE	75	0.01	TM9SF3
	ENCODE	75	0.01	SRP9
	ENCODE	75	0.01	NUP210
	ENCODE	75	0.01	UBR3
	ENCODE	75	0.01	RIF1
	ENCODE	75	0.01	UBE2E2
	ENCODE	75	0.01	MEX3D
	ENCODE	75	0.01	TAMM41
	ENCODE	75	0.01	KIF1B
	ENCODE	75	0.01	EPS8
	ENCODE	75	0.01	MLLT3
	ENCODE	75	0.01	FURIN
	ENCODE	75	0.01	VCX
	ENCODE	75	0.01	AMD1
	ENCODE	74	0.01	PUM2
	ENCODE	74	0.01	SNHG9
	ENCODE	74	0.01	HMGB1
	ENCODE	74	0.01	CAMSAP2
	ENCODE	74	0.01	RFWD2
	ENCODE	74	0.01	BCR
	ENCODE	74	0.01	SUMO2
	ENCODE	74	0.01	TAGLN
	ENCODE	74	0.01	PPP1R16B
	ENCODE	74	0.01	GPNMB
	ENCODE	74	0.01	SPATA5
	ENCODE	74	0.01	CCDC50
[truncated: 1,608 more rows]

## Sheet: Table S4
Table S4: List of spike-in microbes
	Species	Product Information
	Aspergillus brasiliensis	56022, BioMérieux
	Bacillus subtilis	56024, BioMérieux
	Candida albicans	56026, BioMérieux
	Clostridium sporogenes	56029, BioMérieux
	Pseudomonas aeruginosa	56040, BioMérieux
	Staphylococcus aureus	56045, BioMérieux
	Acholeplasma laidlawii	23206-TTR, ATCC
	Mycoplasma hyorhinis	17981-TTR, ATCC
	Mycoplasma orale	23714-TTR, ATCC
	Mycoplasma pneumoniae	15531-TTR/14401, ATCC/NBRC
	Mycoplasma salivarium	23064-TTR, ATCC
	Mycoplasma fermentans	19989-TTR, ATCC
	Mycoplasma arginini	23838-TTR, ATCC
